# Supplementary material for: Chromosomal level genome assembly of medicinal plant Sophora flavescens
Source: Sci Data. 2023 Aug 29;10:572. doi: 10.1038/s41597-023-02490-8 (PMC10465603; doi:10.1038/s41597-023-02490-8)
Supplement: Supplementary file 1 — Genomic statistics of draft assemblies from 17 different strategies. [file 41597_2023_2490_MOESM1_ESM.xlsx]

## Sheet: TableS1_Assembly_strategies
Supplementary Table 1, Genomic statistics of draft assemblies from 17 different strategies.
Input dataset	Assembler	Input dataset	Dataset depth	Draft assembly size (bp)	Number of contigs	Mean length of contigs (bp)	Length of Longest contig (bp)	N50	BUSCO Complete	BUSCO Complete and Single-copy	BUSCO Complete and duplicated	BUSCO Fragmented	BUSCO Missing
raw_all	raven	raw_all	105.9x	1968671916	22068	89209	594650	117967	0.873	0.711	0.162	0.016	0.111
raw_all	smartdenovo	raw_all	105.9x	3104086840	25250	122934	1828655	206758	0.921	0.598	0.323	0.014	0.065
raw_all	wtdbg2	raw_all	105.9x	2785948512	53660	51919	2682556	143890	0.887	0.735	0.152	0.019	0.094
raw_all	flye	raw_all	105.9x	2785242597	34084	81717	3871585	261878	0.924	0.766	0.158	0.017	0.059
raw_N50	raven	raw_N50	52.9x	1458531649	15341	95074	619042	126290	0.788	0.689	0.099	0.02	0.192
raw_N50	smartdenovo	raw_N50	52.9x	2173979684	16882	128775	1667124	194792	0.898	0.684	0.214	0.016	0.086
raw_N50	wtdbg2	raw_N50	52.9x	2790423511	53309	52344	2696078	146687	0.89	0.733	0.157	0.019	0.091
raw_N50	flye	raw_N50	52.9x	2852564288	34747	82095	3187632	244856	0.925	0.777	0.148	0.016	0.059
fmlrc_N50	raven	fmlrc_N50	52.9x	390557486	8299	47061	454511	62847	0.466	0.448	0.018	0.023	0.511
fmlrc_N50	smartdenovo	fmlrc_N50	52.9x	2183176129	11801	184999	1971606	296226	0.915	0.736	0.179	0.017	0.068
fmlrc_N50	wtdbg2	fmlrc_N50	52.9x	4537814869	146115	31056	950909	74311	0.892	0.492	0.4	0.022	0.086
fmlrc_N50	flye	fmlrc_N50	52.9x	2307728032	28595	80704	3028429	354539	0.922	0.748	0.174	0.018	0.06
canu_ec	raven	canu_ec	94.2x	511724891	13172	38849	270321	48605	0.695	0.647	0.048	0.025	0.28
canu_ec	smartdenovo	canu_ec	94.2x	2520480671	9018	279494	3565137	641467	0.925	0.701	0.224	0.015	0.06
canu_ec	wtdbg2	canu_ec	94.2x	2786293469	125647	22176	375905	36971	0.948	0.394	0.554	0.008	0.044
canu_ec	flye	canu_ec	94.2x	1904306272	23508	81007	4977199	743078	0.925	0.813	0.112	0.017	0.058
canu_ec	canu	canu_ec	94.2x	3636323899	19280	188606	16871258	655247	0.931	0.43	0.501	0.013	0.056
