# Supplementary material for: Chromosomal level genome assembly of medicinal plant Sophora flavescens
Source: Sci Data. 2023 Aug 29;10:572. doi: 10.1038/s41597-023-02490-8 (PMC10465603; doi:10.1038/s41597-023-02490-8)
Supplement: Supplementary file 2 — Summary of TE annotation. [file 41597_2023_2490_MOESM2_ESM.xlsx]

## Sheet: TableS2_TE_annotation
Supplementary Table 2, Summary of TE annotation.
Class	Order	Superfamily	Number	Total length (bp)	Percentage
Class I (retrotransposons)	LTR	Copia	292799	313521021	15.12%
Class I (retrotransposons)	LTR	Gypsy	559933	632562627	30.51%
Class I (retrotransposons)	LTR	unknown	543366	354143077	17.08%
Class I (retrotransposons)	LINE	LINE_element	7469	3081963	0.15%
Class I (retrotransposons)	nonLTR	unknown	176	78385	0.00%
Class II (DNA transposons)	TIR	CACTA	211959	146803933	7.08%
Class II (DNA transposons)	TIR	Mutator	257540	106089710	5.12%
Class II (DNA transposons)	TIR	PIF_Harbinger	27324	6801767	0.33%
Class II (DNA transposons)	TIR	Tc1_Mariner	8843	2408749	0.12%
Class II (DNA transposons)	TIR	hAT	103088	36820729	1.78%
Class II (DNA transposons)	TIR	polinton	93	20987	0.00%
Class II (DNA transposons)	nonTIR	helitron	111024	32919824	1.59%
unknown	unknown	repeat_region	278253	86897149	4.19%
In total			2401867	1722149921	83.06%
