# Supplementary material for: Chromosomal level genome assembly of medicinal plant Sophora flavescens
Source: Sci Data. 2023 Aug 29;10:572. doi: 10.1038/s41597-023-02490-8 (PMC10465603; doi:10.1038/s41597-023-02490-8)
Supplement: Supplementary file 3 — Genome information of 25 plant species used in phylogenomics analysis. [file 41597_2023_2490_MOESM3_ESM.xlsx]

## Sheet: TableS3_26_genome_information
		Supplementary Table 3, Genome information of 25 plant species used in phylogenomics analysis.
Short name	Common name	Scientific name	Genome version	Genome size (bp)	Number of proteins	Genome link
Lang	Blue lupin	Lupinus angustifolius	LupAngTanjil_v1.0	609203021	33083	https://plants.ensembl.org/Lupinus_angustifolius/Info/Index?db=core
Lalb	White lupin	Lupinus albus	Lalbus-20171117r1-v1	450972408	38258	https://www.whitelupin.fr/download.html
Ahyp	Peanut	Arachis hypogaea	arahy.Tifrunner.gnm	2557413415	67005	https://peanutbase.org/peanut_genome
Dodo	Fragrant rosewood	Dalbergia odorifera	Dalbergia_odorifera_v1	638276160	30310	http://gigadb.org/dataset/100760
Gmax	Soybean	Glycine max	Glycine_max_v2.1	978491270	88412	https://plants.ensembl.org/Glycine_max/Info/Index
Pvul	Common bean	Phaseolus vulgaris	Pvulgaris_442_v2.1	537218636	27433	https://phytozome.jgi.doe.gov/pz/portal.html#!info?alias=Org_Pvulgaris
Ccaj	Pigeon pea	Cajanus cajan	C.cajan_V1.0	592970700	41387	https://www.ncbi.nlm.nih.gov/genome/?term=txid3821[orgn]
Vrad	Mung bean	Vigna radiata	Vradiata_ver6	463085359	23181	https://plants.ensembl.org/Vigna_radiata/Info/Index
Ljap	Lotus Japonicus	Lotus japonicus	Lj3.0	447416816	48105	https://www.kazusa.or.jp/lotus/
Cari	Chickpea	Cicer arietinum	ASM33114v1	530893862	35679	https://www.ncbi.nlm.nih.gov/genome/?term=txid3827[Organism:noexp]
Mtru	Medicago	Medicago truncatula	MedtrA17_4.0	412800391	57585	https://plants.ensembl.org/Medicago_truncatula/Info/Index
Psat	Pea	Pisum sativum	Pisum_sativum_v1a	3920161095	57835	https://urgi.versailles.inra.fr/download/pea/
Stor	Senna Tora	Senna tora	ASM1485142v1	526356977	45268	https://www.ncbi.nlm.nih.gov/genome/?term=senna+tora
Ccan	Eastern Redbud	Cercis canadensis	Cercis_canadensis_v1	329952350	34023	http://gigadb.org/dataset/101044
Mpud	Shameplant	Mimosa pudica	Mimosa_pudica_v1	557207566	33108	http://gigadb.org/dataset/101049
Cfas	Patridge pea	Chamaecrista fasciculata	Chamaecrista_fasciculata_v1	429272528	32832	http://gigadb.org/dataset/101045
Zmay	Maize	Zea mays	Zm-B73-REFERENCE-NAM-5.0	2182075994	72539	ftp://ftp.ensemblgenomes.org/pub/plants/release-51/fasta/zea_mays
Osat	Rice	Oryza sativa	IRGSP-1.0	375049285	42355	ftp://ftp.ensemblgenomes.org/pub/plants/release-51/fasta/oryza_sativa
Macu	Banana	Musa acuminata	Musa_acuminata_v2	450848473	45589	ftp://ftp.ensemblgenomes.org/pub/plants/release-51/fasta/musa_acuminata
Nnuc	Sacred lotus	Nelumbo nucifera	China Antique v2.0	821286254	150589	http://nelumbo.cngb.org/nelumbo/download/download
Slyc	Tomato	Solanum lycopersicum	SL3.0	827747456	34429	ftp://ftp.ensemblgenomes.org/pub/plants/release-51/fasta/solanum_lycopersicum
Vvin	Grape	Vitis vinifera	12X	486265422	29927	ftp://ftp.ensemblgenomes.org/pub/plants/release-51/fasta/vitis_vinifera
Csat	Cucumber	Cucumis sativus	ASM407v2	193829320	23780	ftp://ftp.ensemblgenomes.org/pub/plants/release-51/fasta/cucumis_sativus
Mdom	Apple	Malus domestica	golden.ASM211411v1	702961352	40624	ftp://ftp.ensemblgenomes.org/pub/plants/release-51/fasta/malus_domestica_golden
Atha	Arabidopsis	Arabidopsis thaliana	TAIR10	119667750	48321	ftp://ftp.ensemblgenomes.org/pub/plants/release-51/fasta/arabidopsis_thaliana
