# Supplementary material for: Chromosomal level genome assembly of medicinal plant Sophora flavescens
Source: Sci Data. 2023 Aug 29;10:572. doi: 10.1038/s41597-023-02490-8 (PMC10465603; doi:10.1038/s41597-023-02490-8)
Supplement: Supplementary file 4 — Summary of gene expansion/contraction analysis. [file 41597_2023_2490_MOESM4_ESM.xlsx]

## Sheet: TableS4_gene_expansion
Supplementary Table 4, Summary of gene expansion/contraction analysis.
Species	Expanded families (core gene families)	Genes gained	genes/expansion	Contracted families (core gene families)	Genes lost	genes/contraction	No change	Avg. Expansion
Mdom	6586 (307)	10673	1.62	9991 (12)	10182	1.02	9716	0.0186742
Sfla	2965 (825)	12728	4.29	4843 (166)	5580	1.15	18485	0.271859
Mtru	4575 (1187)	13316	2.91	1769 (82)	1942	1.1	19949	0.432587
Lang	1730 (163)	2254	1.3	2482 (182)	2865	1.15	22081	-0.0232381
Mpud	2763 (271)	6003	2.17	5936 (238)	6831	1.15	17594	-0.0314913
Cari	3116 (710)	7216	2.32	5196 (359)	6146	1.18	17981	0.0406952
Macu	5262 (348)	12901	2.45	5650 (19)	6025	1.07	15381	0.261514
Pvul	944 (238)	2077	2.2	1342 (51)	1431	1.07	24007	0.0245693
Ccaj	3946 (735)	8573	2.17	3399 (66)	3595	1.06	18948	0.189328
Vrad	567 (66)	798	1.41	3228 (598)	4900	1.52	22498	-0.156011
Osat	1726 (94)	3272	1.9	6312 (422)	8795	1.39	18255	-0.210056
Vvin	1771 (192)	4422	2.5	13155 (17)	13748	1.05	11367	-0.354695
Zmay	8519 (1379)	23362	2.74	2059 (61)	2298	1.12	15715	0.801126
Gmax	9436 (2717)	32223	3.41	1855 (40)	1963	1.06	15002	1.15088
Nnuc	2871 (199)	6068	2.11	12133 (29)	13277	1.09	11289	-0.274179
Cfas	1455 (200)	4067	2.8	3608 (120)	4022	1.11	21230	0.00171148
Ljap	3163 (368)	5773	1.83	5987 (197)	6927	1.16	17143	-0.04389
Ccan	1420 (325)	5767	4.06	12936 (74)	13929	1.08	11937	-0.310425
Ahyp	8586 (1309)	20183	2.35	2433 (130)	2845	1.17	15274	0.659415
Lalb	2143 (404)	3656	1.71	1094 (63)	1213	1.11	23056	0.0929145
Slyc	2281 (195)	5345	2.34	12968 (27)	13714	1.06	11044	-0.318298
Atha	1811 (86)	3258	1.8	13614 (63)	14652	1.08	10868	-0.433347
Psat	1501 (406)	4591	3.06	4903 (540)	6106	1.25	19889	-0.0576199
Dodo	1178 (121)	1804	1.53	4434 (208)	5534	1.25	20681	-0.141863
Csat	913 (40)	1415	1.55	14178 (86)	15310	1.08	11202	-0.528468
Stor	1714 (288)	5344	3.12	2842 (113)	3352	1.18	21737	0.0757616
