# Supplementary material for: Chromosomal level genome assembly of medicinal plant Sophora flavescens
Source: Sci Data. 2023 Aug 29;10:572. doi: 10.1038/s41597-023-02490-8 (PMC10465603; doi:10.1038/s41597-023-02490-8)
Supplement: Supplementary file 5 — Duplicated gene pairs. [file 41597_2023_2490_MOESM5_ESM.xlsx]

## Sheet: TableS5_gene_duplication
Supplementary Table 5, Duplicated gene pairs.
Duplicate gene 1	Location gene 1	Duplicate gene 2	Location gene 2	E value (BLASTP)	Duplication type
Sfla_0010U0001900	Sfla-scaffold_0010:5860523	Sfla_8G0248800	Sfla-Chr8:26016440	5.14e-48	Dispersed
Sfla_0010U0003800	Sfla-scaffold_0010:12154650	Sfla_3G0656900	Sfla-Chr3:185823841	0	Dispersed
Sfla_0010U0004200	Sfla-scaffold_0010:12890010	Sfla_0642U0000100	Sfla-scaffold_0642:24680	4.3e-48	Dispersed
Sfla_0010U0004300	Sfla-scaffold_0010:13606006	Sfla_8G0204200	Sfla-Chr8:145954461	0	Dispersed
Sfla_0010U0004400	Sfla-scaffold_0010:13628335	Sfla_8G0034400	Sfla-Chr8:28184361	0	Dispersed
Sfla_0010U0005300	Sfla-scaffold_0010:15696413	Sfla_0690U0000100	Sfla-scaffold_0690:23430	2.78e-93	Dispersed
Sfla_0010U0008200	Sfla-scaffold_0010:12162979	Sfla_8G0142800	Sfla-Chr8:103595762	1.53e-21	Dispersed
Sfla_0010U0008700	Sfla-scaffold_0010:13733707	Sfla_3G0151000	Sfla-Chr3:76344392	1.66e-167	Dispersed
Sfla_0010U0008800	Sfla-scaffold_0010:13898631	Sfla_9G0220700	Sfla-Chr9:11015722	3.2e-57	Dispersed
Sfla_0010U0008900	Sfla-scaffold_0010:14277899	Sfla_2G0456800	Sfla-Chr2:19691213	1.05e-16	Dispersed
Sfla_0010U0009000	Sfla-scaffold_0010:14580854	Sfla_0011U0003700	Sfla-scaffold_0011:3593871	0	Dispersed
Sfla_0010U0009100	Sfla-scaffold_0010:14624671	Sfla_1G0087000	Sfla-Chr1:63676130	2.28e-157	Dispersed
Sfla_0010U0009200	Sfla-scaffold_0010:14659951	Sfla_3G0656900	Sfla-Chr3:185823841	9.67e-44	Dispersed
Sfla_0010U0009500	Sfla-scaffold_0010:15655974	Sfla_3G0370200	Sfla-Chr3:243173123	5.11e-29	Dispersed
Sfla_0011U0000500	Sfla-scaffold_0011:1506173	Sfla_0011U0010600	Sfla-scaffold_0011:2431941	1.06e-162	Dispersed
Sfla_0011U0000600	Sfla-scaffold_0011:1509769	Sfla_9G0062900	Sfla-Chr9:50033542	9.88e-73	Dispersed
Sfla_0011U0000700	Sfla-scaffold_0011:1525915	Sfla_2G0729900	Sfla-Chr2:192053595	1.38e-136	Dispersed
Sfla_0011U0000900	Sfla-scaffold_0011:1564974	Sfla_1G0764700	Sfla-Chr1:250884351	1.98e-106	Dispersed
Sfla_0011U0001000	Sfla-scaffold_0011:1568540	Sfla_4G0626100	Sfla-Chr4:204672899	1.35e-146	Dispersed
Sfla_0011U0001500	Sfla-scaffold_0011:1926054	Sfla_3G0368300	Sfla-Chr3:240636122	5.47e-55	Dispersed
Sfla_0011U0001600	Sfla-scaffold_0011:1937141	Sfla_0011U0010700	Sfla-scaffold_0011:2450347	1.29e-60	Dispersed
Sfla_0011U0001800	Sfla-scaffold_0011:1956865	Sfla_7G0158500	Sfla-Chr7:73646825	0	Dispersed
Sfla_0011U0001900	Sfla-scaffold_0011:2032579	Sfla_7G0081400	Sfla-Chr7:37432857	6.7e-45	Dispersed
Sfla_0011U0002000	Sfla-scaffold_0011:2041380	Sfla_4G0626100	Sfla-Chr4:204672899	5.21e-144	Dispersed
Sfla_0011U0002100	Sfla-scaffold_0011:2123501	Sfla_1G0526000	Sfla-Chr1:76166212	2.49e-98	Dispersed
Sfla_0011U0002200	Sfla-scaffold_0011:2205502	Sfla_2G0809100	Sfla-Chr2:256797821	0	Dispersed
Sfla_0011U0003000	Sfla-scaffold_0011:3275493	Sfla_8G0215100	Sfla-Chr8:152492151	0	Dispersed
Sfla_0011U0003100	Sfla-scaffold_0011:3295420	Sfla_0011U0000700	Sfla-scaffold_0011:1525915	5.17e-116	Dispersed
Sfla_0011U0003300	Sfla-scaffold_0011:3407954	Sfla_1G0552100	Sfla-Chr1:90150773	0	Dispersed
Sfla_0011U0003500	Sfla-scaffold_0011:3501457	Sfla_0011U0002200	Sfla-scaffold_0011:2205502	0	Dispersed
Sfla_0011U0003700	Sfla-scaffold_0011:3593871	Sfla_9G0294700	Sfla-Chr9:69493330	0	Dispersed
Sfla_0011U0004800	Sfla-scaffold_0011:6645902	Sfla_2198U0000300	Sfla-scaffold_2198:9185	1.41e-28	Dispersed
Sfla_0011U0005500	Sfla-scaffold_0011:6853390	Sfla_0011U0007300	Sfla-scaffold_0011:7840153	9.29e-42	Dispersed
Sfla_0011U0007000	Sfla-scaffold_0011:7764918	Sfla_0011U0014700	Sfla-scaffold_0011:6923781	9.3e-106	Dispersed
Sfla_0011U0007300	Sfla-scaffold_0011:7840153	Sfla_0011U0014700	Sfla-scaffold_0011:6923781	3.62e-174	Dispersed
Sfla_0011U0008000	Sfla-scaffold_0011:8057154	Sfla_0011U0015400	Sfla-scaffold_0011:7661062	3.27e-74	Dispersed
Sfla_0011U0008500	Sfla-scaffold_0011:11581422	Sfla_9G0294700	Sfla-Chr9:69493330	4.47e-122	Dispersed
Sfla_0011U0008900	Sfla-scaffold_0011:627480	Sfla_0010U0009000	Sfla-scaffold_0010:14580854	7.27e-149	Dispersed
Sfla_0011U0009000	Sfla-scaffold_0011:1168897	Sfla_5G0003000	Sfla-Chr5:3269753	5.18e-90	Dispersed
Sfla_0011U0010400	Sfla-scaffold_0011:2219149	Sfla_4G0548700	Sfla-Chr4:159127509	0	Dispersed
Sfla_0011U0010500	Sfla-scaffold_0011:2353346	Sfla_2612U0000100	Sfla-scaffold_2612:3955	1.33e-163	Dispersed
Sfla_0011U0010600	Sfla-scaffold_0011:2431941	Sfla_7G0239400	Sfla-Chr7:127793733	0	Dispersed
Sfla_0011U0010700	Sfla-scaffold_0011:2450347	Sfla_7G0239400	Sfla-Chr7:127793733	0	Dispersed
Sfla_0011U0010800	Sfla-scaffold_0011:2544016	Sfla_1G0839300	Sfla-Chr1:297853527	8.4e-141	Dispersed
Sfla_0011U0010900	Sfla-scaffold_0011:2780840	Sfla_1G0839200	Sfla-Chr1:297771292	3.08e-94	Dispersed
Sfla_0011U0011500	Sfla-scaffold_0011:3468880	Sfla_1G0346800	Sfla-Chr1:249310723	2.3e-57	Dispersed
Sfla_0011U0011600	Sfla-scaffold_0011:3469171	Sfla_0011U0010400	Sfla-scaffold_0011:2219149	8.57e-93	Dispersed
Sfla_0011U0011700	Sfla-scaffold_0011:3531659	Sfla_1G0765100	Sfla-Chr1:251154329	1.08e-45	Dispersed
Sfla_0011U0011900	Sfla-scaffold_0011:3636338	Sfla_1G0375800	Sfla-Chr1:271692091	3.64e-24	Dispersed
Sfla_0011U0012800	Sfla-scaffold_0011:5244147	Sfla_0011U0010800	Sfla-scaffold_0011:2544016	4.14e-83	Dispersed
Sfla_0011U0012900	Sfla-scaffold_0011:5244539	Sfla_1G0790900	Sfla-Chr1:268598500	6.66e-76	Dispersed
Sfla_0011U0013000	Sfla-scaffold_0011:5292731	Sfla_1G0329700	Sfla-Chr1:233053163	6.42e-120	Dispersed
Sfla_0011U0013600	Sfla-scaffold_0011:6331392	Sfla_6G0015400	Sfla-Chr6:7711716	2.02e-61	Dispersed
Sfla_0011U0014700	Sfla-scaffold_0011:6923781	Sfla_6G0015400	Sfla-Chr6:7711716	8.82e-62	Dispersed
Sfla_0011U0015100	Sfla-scaffold_0011:7608968	Sfla_0617U0000400	Sfla-scaffold_0617:20638	3.59e-27	Dispersed
Sfla_0011U0015400	Sfla-scaffold_0011:7661062	Sfla_3038U0000100	Sfla-scaffold_3038:1452	1.62e-35	Dispersed
Sfla_0011U0015700	Sfla-scaffold_0011:7703549	Sfla_6G0015400	Sfla-Chr6:7711716	6.46e-33	Dispersed
Sfla_0011U0015800	Sfla-scaffold_0011:7704308	Sfla_0011U0014700	Sfla-scaffold_0011:6923781	2.25e-45	Dispersed
Sfla_0011U0015900	Sfla-scaffold_0011:7712491	Sfla_0617U0000400	Sfla-scaffold_0617:20638	9.24e-28	Dispersed
Sfla_0011U0016300	Sfla-scaffold_0011:7907709	Sfla_1075U0000200	Sfla-scaffold_1075:8226	3.44e-60	Dispersed
Sfla_0011U0016400	Sfla-scaffold_0011:7908280	Sfla_0011U0014700	Sfla-scaffold_0011:6923781	4.62e-25	Dispersed
Sfla_0012U0000300	Sfla-scaffold_0012:1094707	Sfla_9G0067000	Sfla-Chr9:52837659	2.67e-90	Dispersed
Sfla_0012U0000600	Sfla-scaffold_0012:1127417	Sfla_0024U0000400	Sfla-scaffold_0024:468747	2.48e-52	Dispersed
Sfla_0012U0001500	Sfla-scaffold_0012:2193947	Sfla_3G0743500	Sfla-Chr3:238179554	4.59e-75	Dispersed
Sfla_0012U0001700	Sfla-scaffold_0012:3328499	Sfla_4G0132000	Sfla-Chr4:110701356	5.62e-27	Dispersed
Sfla_0012U0001800	Sfla-scaffold_0012:4119594	Sfla_4G0278000	Sfla-Chr4:197231795	1.76e-135	Dispersed
Sfla_0012U0001900	Sfla-scaffold_0012:4346059	Sfla_1G0769400	Sfla-Chr1:255461233	8.4e-141	Dispersed
Sfla_0012U0002100	Sfla-scaffold_0012:4817270	Sfla_0012U0002800	Sfla-scaffold_0012:5722708	2.74e-126	Dispersed
Sfla_0012U0002600	Sfla-scaffold_0012:5079067	Sfla_0012U0011400	Sfla-scaffold_0012:3086572	5.88e-128	Dispersed
Sfla_0012U0002800	Sfla-scaffold_0012:5722708	Sfla_0012U0011900	Sfla-scaffold_0012:4925985	6.88e-134	Dispersed
Sfla_0012U0003200	Sfla-scaffold_0012:6428596	Sfla_7G0159900	Sfla-Chr7:74550330	2.63e-122	Dispersed
Sfla_0012U0003500	Sfla-scaffold_0012:7039580	Sfla_0103U0000100	Sfla-scaffold_0103:61971	5.81e-68	Dispersed
Sfla_0012U0003700	Sfla-scaffold_0012:7059276	Sfla_4G0342700	Sfla-Chr4:232848142	5.74e-30	Dispersed
Sfla_0012U0004600	Sfla-scaffold_0012:8295121	Sfla_4G0365300	Sfla-Chr4:16035263	9.26e-51	Dispersed
Sfla_0012U0004700	Sfla-scaffold_0012:8319851	Sfla_1G0315600	Sfla-Chr1:219762151	7.04e-176	Dispersed
Sfla_0012U0006000	Sfla-scaffold_0012:9762709	Sfla_0010U0003800	Sfla-scaffold_0010:12154650	3.65e-179	Dispersed
Sfla_0012U0006600	Sfla-scaffold_0012:10481550	Sfla_3G0463300	Sfla-Chr3:48830913	0	Dispersed
Sfla_0012U0006900	Sfla-scaffold_0012:10817127	Sfla_2G0213000	Sfla-Chr2:109798908	0	Dispersed
Sfla_0012U0007100	Sfla-scaffold_0012:10924195	Sfla_3G0407600	Sfla-Chr3:17661900	0	Dispersed
Sfla_0012U0007200	Sfla-scaffold_0012:10925794	Sfla_1G0581800	Sfla-Chr1:106323909	2.66e-14	Dispersed
Sfla_0012U0007300	Sfla-scaffold_0012:10935771	Sfla_3G0672200	Sfla-Chr3:195659692	3.07e-99	Dispersed
Sfla_0012U0007400	Sfla-scaffold_0012:10944926	Sfla_5G0052700	Sfla-Chr5:42990018	1.57e-128	Dispersed
Sfla_0012U0007500	Sfla-scaffold_0012:10971261	Sfla_5G0342600	Sfla-Chr5:45594221	1.46e-42	Dispersed
Sfla_0012U0007700	Sfla-scaffold_0012:11175396	Sfla_1G0080700	Sfla-Chr1:56583275	5.03e-95	Dispersed
Sfla_0012U0007800	Sfla-scaffold_0012:11265552	Sfla_1G0581800	Sfla-Chr1:106323909	0	Dispersed
Sfla_0012U0008600	Sfla-scaffold_0012:306838	Sfla_3G0735100	Sfla-Chr3:231399421	1.35e-54	Dispersed
Sfla_0012U0009300	Sfla-scaffold_0012:1077001	Sfla_0024U0000400	Sfla-scaffold_0024:468747	2.48e-52	Dispersed
Sfla_0012U0010400	Sfla-scaffold_0012:1956277	Sfla_1522U0000100	Sfla-scaffold_1522:20457	5.76e-52	Dispersed
Sfla_0012U0010800	Sfla-scaffold_0012:2751755	Sfla_8G0103500	Sfla-Chr8:74221969	3.55e-113	Dispersed
Sfla_0012U0011000	Sfla-scaffold_0012:2782757	Sfla_8G0005600	Sfla-Chr8:3435525	6.81e-66	Dispersed
Sfla_0012U0011100	Sfla-scaffold_0012:2921181	Sfla_7G0158500	Sfla-Chr7:73646825	0	Dispersed
Sfla_0012U0011400	Sfla-scaffold_0012:3086572	Sfla_4G0278000	Sfla-Chr4:197231795	3.37e-134	Dispersed
Sfla_0012U0011900	Sfla-scaffold_0012:4925985	Sfla_0012U0001800	Sfla-scaffold_0012:4119594	9.77e-126	Dispersed
Sfla_0012U0012000	Sfla-scaffold_0012:5095427	Sfla_7G0468600	Sfla-Chr7:90569964	3.45e-48	Dispersed
Sfla_0012U0012800	Sfla-scaffold_0012:6174139	Sfla_3G0741400	Sfla-Chr3:235166568	2.13e-105	Dispersed
Sfla_0012U0012900	Sfla-scaffold_0012:6205564	Sfla_3G0741400	Sfla-Chr3:235166568	2.94e-91	Dispersed
Sfla_0012U0013100	Sfla-scaffold_0012:6409004	Sfla_7G0159900	Sfla-Chr7:74550330	2.8e-118	Dispersed
Sfla_0012U0013300	Sfla-scaffold_0012:6828775	Sfla_6G0674400	Sfla-Chr6:186568239	1.54e-156	Dispersed
Sfla_0012U0013400	Sfla-scaffold_0012:7215398	Sfla_5G0284300	Sfla-Chr5:7218847	1.27e-180	Dispersed
Sfla_0012U0013500	Sfla-scaffold_0012:7218597	Sfla_5G0285100	Sfla-Chr5:7580073	0	Dispersed
Sfla_0012U0013800	Sfla-scaffold_0012:8069110	Sfla_3G0751400	Sfla-Chr3:246680030	2.75e-104	Dispersed
Sfla_0012U0014400	Sfla-scaffold_0012:8770574	Sfla_1G0087300	Sfla-Chr1:63891866	9.93e-38	Dispersed
Sfla_0012U0015200	Sfla-scaffold_0012:10877904	Sfla_7G0113900	Sfla-Chr7:50717863	1.68e-172	Dispersed
Sfla_0012U0015600	Sfla-scaffold_0012:11268241	Sfla_3G0407600	Sfla-Chr3:17661900	0	Dispersed
Sfla_0013U0002000	Sfla-scaffold_0013:3483500	Sfla_7G0292000	Sfla-Chr7:80229	4.57e-77	Dispersed
Sfla_0013U0002100	Sfla-scaffold_0013:3483967	Sfla_1G0392500	Sfla-Chr1:281727164	0	Dispersed
Sfla_0013U0002300	Sfla-scaffold_0013:4784522	Sfla_0013U0005000	Sfla-scaffold_0013:4925233	7.44e-21	Dispersed
Sfla_0013U0002500	Sfla-scaffold_0013:4855467	Sfla_1G0686400	Sfla-Chr1:190410125	5.56e-13	Dispersed
Sfla_0013U0002700	Sfla-scaffold_0013:5448540	Sfla_1G0234300	Sfla-Chr1:160459665	0	Dispersed
Sfla_0013U0002900	Sfla-scaffold_0013:5791235	Sfla_1G0234300	Sfla-Chr1:160459665	0	Dispersed
Sfla_0013U0004600	Sfla-scaffold_0013:2903906	Sfla_3852U0000100	Sfla-scaffold_3852:6753	0	Dispersed
Sfla_0014U0000100	Sfla-scaffold_0014:129699	Sfla_9G0409300	Sfla-Chr9:142484093	0	Dispersed
Sfla_0014U0000200	Sfla-scaffold_0014:209897	Sfla_9G0201000	Sfla-Chr9:142530382	2.85e-78	Dispersed
Sfla_0014U0000300	Sfla-scaffold_0014:215937	Sfla_9G0201100	Sfla-Chr9:142543106	4.62e-89	Dispersed
Sfla_0014U0000600	Sfla-scaffold_0014:368844	Sfla_0014U0005200	Sfla-scaffold_0014:64321	6.08e-105	Dispersed
Sfla_0014U0000800	Sfla-scaffold_0014:395875	Sfla_1G0566900	Sfla-Chr1:99340911	8.74e-54	Dispersed
Sfla_0014U0001100	Sfla-scaffold_0014:441118	Sfla_1G0152900	Sfla-Chr1:103653287	1.09e-148	Dispersed
Sfla_0014U0001400	Sfla-scaffold_0014:652231	Sfla_9G0200900	Sfla-Chr9:142511200	3.84e-47	Dispersed
Sfla_0014U0001500	Sfla-scaffold_0014:661820	Sfla_1G0152900	Sfla-Chr1:103653287	1.65e-33	Dispersed
Sfla_0014U0001600	Sfla-scaffold_0014:674242	Sfla_0014U0005500	Sfla-scaffold_0014:364266	3.98e-81	Dispersed
Sfla_0014U0001800	Sfla-scaffold_0014:849310	Sfla_6G0376500	Sfla-Chr6:16921022	4.54e-80	Dispersed
Sfla_0014U0001900	Sfla-scaffold_0014:906602	Sfla_9G0409300	Sfla-Chr9:142484093	2.5e-54	Dispersed
Sfla_0014U0003100	Sfla-scaffold_0014:2284598	Sfla_5G0322300	Sfla-Chr5:34381763	1.37e-46	Dispersed
Sfla_0014U0003200	Sfla-scaffold_0014:2404964	Sfla_6G0519700	Sfla-Chr6:105903703	6.29e-68	Dispersed
Sfla_0014U0003300	Sfla-scaffold_0014:2428379	Sfla_5G0381600	Sfla-Chr5:73291645	1.67e-47	Dispersed
Sfla_0014U0003400	Sfla-scaffold_0014:2429236	Sfla_5G0322300	Sfla-Chr5:34381763	4.21e-52	Dispersed
Sfla_0014U0003500	Sfla-scaffold_0014:2597165	Sfla_3G0717700	Sfla-Chr3:222148935	2.04e-112	Dispersed
Sfla_0014U0003600	Sfla-scaffold_0014:2655085	Sfla_2G0213000	Sfla-Chr2:109798908	4.4e-126	Dispersed
Sfla_0014U0003800	Sfla-scaffold_0014:2853810	Sfla_6G0444400	Sfla-Chr6:51522082	1.38e-55	Dispersed
Sfla_0014U0004700	Sfla-scaffold_0014:3316866	Sfla_3G0170400	Sfla-Chr3:89955314	1.37e-145	Dispersed
Sfla_0014U0005100	Sfla-scaffold_0014:58372	Sfla_9G0201100	Sfla-Chr9:142543106	5.22e-56	Dispersed
Sfla_0014U0005200	Sfla-scaffold_0014:64321	Sfla_9G0201000	Sfla-Chr9:142530382	1.89e-136	Dispersed
Sfla_0014U0005300	Sfla-scaffold_0014:195913	Sfla_9G0409300	Sfla-Chr9:142484093	0	Dispersed
Sfla_0014U0005500	Sfla-scaffold_0014:364266	Sfla_1G0152900	Sfla-Chr1:103653287	0	Dispersed
Sfla_0014U0006100	Sfla-scaffold_0014:854819	Sfla_9G0201000	Sfla-Chr9:142530382	2.44e-29	Dispersed
Sfla_0014U0006200	Sfla-scaffold_0014:993081	Sfla_6G0285300	Sfla-Chr6:164477430	1.31e-152	Dispersed
Sfla_0014U0006300	Sfla-scaffold_0014:1034413	Sfla_4G0315200	Sfla-Chr4:217945800	3.71e-83	Dispersed
Sfla_0014U0006600	Sfla-scaffold_0014:1151696	Sfla_6G0285300	Sfla-Chr6:164477430	0	Dispersed
Sfla_0014U0006700	Sfla-scaffold_0014:1164840	Sfla_6G0284800	Sfla-Chr6:164243659	0	Dispersed
Sfla_0014U0007000	Sfla-scaffold_0014:2055034	Sfla_4G0059200	Sfla-Chr4:45951966	2.1e-94	Dispersed
Sfla_0014U0007100	Sfla-scaffold_0014:2113544	Sfla_5G0284500	Sfla-Chr5:7363891	2.57e-98	Dispersed
Sfla_0014U0008000	Sfla-scaffold_0014:2868071	Sfla_6G0096900	Sfla-Chr6:51488669	7.72e-67	Dispersed
Sfla_0015U0000300	Sfla-scaffold_0015:2564802	Sfla_7G0286500	Sfla-Chr7:160652355	1.71e-73	Dispersed
Sfla_0015U0000400	Sfla-scaffold_0015:2743008	Sfla_6G0467900	Sfla-Chr6:64966722	3.59e-47	Dispersed
Sfla_0015U0000500	Sfla-scaffold_0015:1740344	Sfla_5G0099900	Sfla-Chr5:75458001	1.42e-36	Dispersed
Sfla_0015U0000600	Sfla-scaffold_0015:2643689	Sfla_7G0456900	Sfla-Chr7:85355094	3.59e-64	Dispersed
Sfla_0015U0000700	Sfla-scaffold_0015:2791534	Sfla_2G0746000	Sfla-Chr2:205953966	1.37e-67	Dispersed
Sfla_0015U0001000	Sfla-scaffold_0015:2871982	Sfla_9G0319900	Sfla-Chr9:88194594	2.79e-96	Dispersed
Sfla_0015U0001100	Sfla-scaffold_0015:3011574	Sfla_9G0062900	Sfla-Chr9:50033542	0	Dispersed
Sfla_0016U0000200	Sfla-scaffold_0016:334961	Sfla_2G0446400	Sfla-Chr2:13129322	2.49e-88	Dispersed
Sfla_0016U0000900	Sfla-scaffold_0016:731837	Sfla_4G0593200	Sfla-Chr4:187480676	3.18e-93	Dispersed
Sfla_0016U0001000	Sfla-scaffold_0016:796013	Sfla_3G0643500	Sfla-Chr3:179459750	8.5e-61	Dispersed
Sfla_0016U0001300	Sfla-scaffold_0016:956511	Sfla_6G0629800	Sfla-Chr6:162757434	7.47e-77	Dispersed
Sfla_0016U0001400	Sfla-scaffold_0016:1005296	Sfla_0016U0007200	Sfla-scaffold_0016:1657127	2.92e-103	Dispersed
Sfla_0016U0002300	Sfla-scaffold_0016:1575303	Sfla_1G0095500	Sfla-Chr1:71062863	1.49e-39	Dispersed
Sfla_0016U0002700	Sfla-scaffold_0016:1829204	Sfla_4G0596700	Sfla-Chr4:189781809	8.64e-47	Dispersed
Sfla_0016U0002900	Sfla-scaffold_0016:1959116	Sfla_4G0596700	Sfla-Chr4:189781809	1.27e-47	Dispersed
Sfla_0016U0003000	Sfla-scaffold_0016:1977840	Sfla_4G0596500	Sfla-Chr4:189655216	0	Dispersed
Sfla_0016U0003100	Sfla-scaffold_0016:2207661	Sfla_8G0426400	Sfla-Chr8:150745949	9.09e-22	Dispersed
Sfla_0016U0003200	Sfla-scaffold_0016:2274373	Sfla_2G0566400	Sfla-Chr2:71524898	1.69e-47	Dispersed
Sfla_0016U0003400	Sfla-scaffold_0016:2340782	Sfla_1G0818000	Sfla-Chr1:284026341	2.61e-30	Dispersed
Sfla_0016U0003600	Sfla-scaffold_0016:2378015	Sfla_3G0234100	Sfla-Chr3:146413040	1.18e-132	Dispersed
Sfla_0016U0004000	Sfla-scaffold_0016:2522524	Sfla_1G0410600	Sfla-Chr1:294712452	2.8e-17	Dispersed
Sfla_0016U0004100	Sfla-scaffold_0016:3	Sfla_2G0642200	Sfla-Chr2:114427686	5.62e-52	Dispersed
Sfla_0016U0004400	Sfla-scaffold_0016:75300	Sfla_2G0298400	Sfla-Chr2:186158549	4.24e-87	Dispersed
Sfla_0016U0004800	Sfla-scaffold_0016:165519	Sfla_2G0723100	Sfla-Chr2:185612795	1.06e-27	Dispersed
Sfla_0016U0004900	Sfla-scaffold_0016:217549	Sfla_2G0404500	Sfla-Chr2:269802814	3.5e-15	Dispersed
Sfla_0016U0005000	Sfla-scaffold_0016:284261	Sfla_2G0520900	Sfla-Chr2:50206787	3.82e-175	Dispersed
Sfla_0016U0005100	Sfla-scaffold_0016:329180	Sfla_2G0520900	Sfla-Chr2:50206787	0	Dispersed
Sfla_0016U0005200	Sfla-scaffold_0016:378843	Sfla_1G0775000	Sfla-Chr1:257989705	3.12e-36	Dispersed
Sfla_0016U0005300	Sfla-scaffold_0016:383101	Sfla_9G0348400	Sfla-Chr9:106630621	5.18e-34	Dispersed
Sfla_0016U0006200	Sfla-scaffold_0016:1309381	Sfla_0016U0007200	Sfla-scaffold_0016:1657127	6.28e-94	Dispersed
Sfla_0016U0006500	Sfla-scaffold_0016:1443189	Sfla_0016U0007200	Sfla-scaffold_0016:1657127	5.37e-96	Dispersed
Sfla_0016U0006800	Sfla-scaffold_0016:1534573	Sfla_0016U0001400	Sfla-scaffold_0016:1005296	8.43e-74	Dispersed
Sfla_0016U0007300	Sfla-scaffold_0016:1748020	Sfla_1G0334000	Sfla-Chr1:238033168	5.8e-30	Dispersed
Sfla_0016U0008700	Sfla-scaffold_0016:2337920	Sfla_1G0137300	Sfla-Chr1:93242324	4.05e-98	Dispersed
Sfla_0016U0008800	Sfla-scaffold_0016:2353636	Sfla_5G0410900	Sfla-Chr5:100793986	5.62e-41	Dispersed
Sfla_0016U0009000	Sfla-scaffold_0016:2483957	Sfla_1G0410600	Sfla-Chr1:294712452	0	Dispersed
Sfla_0017U0000100	Sfla-scaffold_0017:297129	Sfla_3G0746600	Sfla-Chr3:241124839	2.44e-89	Dispersed
Sfla_0017U0000800	Sfla-scaffold_0017:259846	Sfla_1G0766100	Sfla-Chr1:252061236	1.88e-19	Dispersed
Sfla_0017U0001200	Sfla-scaffold_0017:573627	Sfla_3G0483200	Sfla-Chr3:60124422	6.06e-81	Dispersed
Sfla_0018U0000500	Sfla-scaffold_0018:884096	Sfla_1G0418000	Sfla-Chr1:297859070	3.26e-18	Dispersed
Sfla_0019U0000800	Sfla-scaffold_0019:417560	Sfla_1G0304900	Sfla-Chr1:213872572	1.61e-36	Dispersed
Sfla_0019U0001300	Sfla-scaffold_0019:984422	Sfla_1G0161600	Sfla-Chr1:107474149	4.49e-60	Dispersed
Sfla_0020U0000100	Sfla-scaffold_0020:702581	Sfla_9G0173500	Sfla-Chr9:127931381	1.17e-57	Dispersed
Sfla_0023U0000100	Sfla-scaffold_0023:92095	Sfla_4G0393100	Sfla-Chr4:33505935	0	Dispersed
Sfla_0023U0000400	Sfla-scaffold_0023:408331	Sfla_0024U0000400	Sfla-scaffold_0024:468747	8.3e-68	Dispersed
Sfla_0024U0000100	Sfla-scaffold_0024:69213	Sfla_9G0006300	Sfla-Chr9:3302380	0	Dispersed
Sfla_0024U0000200	Sfla-scaffold_0024:368806	Sfla_9G0208500	Sfla-Chr9:3314860	5.05e-86	Dispersed
Sfla_0024U0000300	Sfla-scaffold_0024:380449	Sfla_9G0208400	Sfla-Chr9:3307198	0	Dispersed
Sfla_0024U0000400	Sfla-scaffold_0024:468747	Sfla_9G0200300	Sfla-Chr9:141811287	1.18e-83	Dispersed
Sfla_0024U0000600	Sfla-scaffold_0024:43332	Sfla_0024U0000300	Sfla-scaffold_0024:380449	1.92e-162	Dispersed
Sfla_0024U0000700	Sfla-scaffold_0024:78171	Sfla_9G0208400	Sfla-Chr9:3307198	0	Dispersed
Sfla_0024U0000800	Sfla-scaffold_0024:89531	Sfla_1364U0000100	Sfla-scaffold_1364:1882	0	Dispersed
Sfla_0024U0000900	Sfla-scaffold_0024:111010	Sfla_0024U0000400	Sfla-scaffold_0024:468747	8.56e-70	Dispersed
Sfla_0024U0001000	Sfla-scaffold_0024:119911	Sfla_0024U0001500	Sfla-scaffold_0024:156004	4.95e-73	Dispersed
Sfla_0024U0001100	Sfla-scaffold_0024:136006	Sfla_0024U0000400	Sfla-scaffold_0024:468747	1.27e-70	Dispersed
Sfla_0024U0001300	Sfla-scaffold_0024:144890	Sfla_0024U0000400	Sfla-scaffold_0024:468747	1.86e-78	Dispersed
Sfla_0024U0001500	Sfla-scaffold_0024:156004	Sfla_1364U0000300	Sfla-scaffold_1364:13902	1.56e-77	Dispersed
Sfla_0024U0001700	Sfla-scaffold_0024:575781	Sfla_0686U0000200	Sfla-scaffold_0686:15790	2.25e-80	Dispersed
Sfla_0024U0001800	Sfla-scaffold_0024:594702	Sfla_0046U0000900	Sfla-scaffold_0046:82647	2.22e-64	Dispersed
Sfla_0024U0001900	Sfla-scaffold_0024:667478	Sfla_0268U0000300	Sfla-scaffold_0268:32900	2.81e-62	Dispersed
Sfla_0027U0000100	Sfla-scaffold_0027:35346	Sfla_9G0319900	Sfla-Chr9:88194594	1.71e-100	Dispersed
Sfla_0027U0000200	Sfla-scaffold_0027:39190	Sfla_8G0075700	Sfla-Chr8:55606954	0	Dispersed
Sfla_0028U0000200	Sfla-scaffold_0028:222989	Sfla_0010U0003800	Sfla-scaffold_0010:12154650	4.55e-134	Dispersed
Sfla_0028U0000400	Sfla-scaffold_0028:86054	Sfla_2G0456800	Sfla-Chr2:19691213	4.41e-172	Dispersed
Sfla_0028U0000800	Sfla-scaffold_0028:557884	Sfla_2G0051700	Sfla-Chr2:23321032	0	Dispersed
Sfla_0032U0001000	Sfla-scaffold_0032:503917	Sfla_4G0266500	Sfla-Chr4:191072711	5.45e-55	Dispersed
Sfla_0032U0001100	Sfla-scaffold_0032:136810	Sfla_4G0392200	Sfla-Chr4:32365317	7.5e-142	Dispersed
Sfla_0032U0001600	Sfla-scaffold_0032:506627	Sfla_2G0279400	Sfla-Chr2:172739502	1e-91	Dispersed
Sfla_0034U0000200	Sfla-scaffold_0034:283814	Sfla_1G0000700	Sfla-Chr1:769516	1.83e-38	Dispersed
Sfla_0035U0000100	Sfla-scaffold_0035:29462	Sfla_1G0219500	Sfla-Chr1:147549040	0	Dispersed
Sfla_0035U0000200	Sfla-scaffold_0035:125531	Sfla_5G0468000	Sfla-Chr5:146386040	0	Dispersed
Sfla_0035U0000300	Sfla-scaffold_0035:116299	Sfla_7G0431600	Sfla-Chr7:69609346	7.96e-50	Dispersed
Sfla_0035U0000400	Sfla-scaffold_0035:231876	Sfla_1G0219500	Sfla-Chr1:147549040	0	Dispersed
Sfla_0036U0000100	Sfla-scaffold_0036:8453	Sfla_4G0157000	Sfla-Chr4:125856699	0	Dispersed
Sfla_0036U0000200	Sfla-scaffold_0036:31528	Sfla_4G0157200	Sfla-Chr4:125915994	0	Dispersed
Sfla_0036U0000300	Sfla-scaffold_0036:54773	Sfla_4G0157300	Sfla-Chr4:125918545	1.99e-111	Dispersed
Sfla_0036U0000800	Sfla-scaffold_0036:243511	Sfla_4G0157300	Sfla-Chr4:125918545	6.4e-147	Dispersed
Sfla_0036U0000900	Sfla-scaffold_0036:274530	Sfla_4G0157000	Sfla-Chr4:125856699	1.04e-159	Dispersed
Sfla_0040U0000100	Sfla-scaffold_0040:787	Sfla_1124U0000100	Sfla-scaffold_1124:1073	1.43e-118	Dispersed
Sfla_0040U0000900	Sfla-scaffold_0040:133581	Sfla_0826U0000100	Sfla-scaffold_0826:5922	6.75e-35	Dispersed
Sfla_0040U0001000	Sfla-scaffold_0040:134164	Sfla_8G0367900	Sfla-Chr8:109219314	1.45e-141	Dispersed
Sfla_0040U0001100	Sfla-scaffold_0040:177650	Sfla_1G0371500	Sfla-Chr1:268251449	0	Dispersed
Sfla_0046U0000200	Sfla-scaffold_0046:19477	Sfla_0046U0001700	Sfla-scaffold_0046:176794	1.76e-38	Dispersed
Sfla_0046U0000400	Sfla-scaffold_0046:31612	Sfla_0510U0000100	Sfla-scaffold_0510:3107	3.01e-43	Dispersed
Sfla_0046U0000900	Sfla-scaffold_0046:82647	Sfla_0166U0000700	Sfla-scaffold_0166:75783	9.9e-65	Dispersed
Sfla_0046U0001000	Sfla-scaffold_0046:91940	Sfla_8G0227700	Sfla-Chr8:7430674	8.71e-39	Dispersed
Sfla_0046U0001400	Sfla-scaffold_0046:152415	Sfla_0012U0000600	Sfla-scaffold_0012:1127417	3.81e-32	Dispersed
Sfla_0046U0001700	Sfla-scaffold_0046:176794	Sfla_0046U0000400	Sfla-scaffold_0046:31612	8.66e-33	Dispersed
Sfla_0048U0000100	Sfla-scaffold_0048:16072	Sfla_0092U0000100	Sfla-scaffold_0092:18269	1.26e-42	Dispersed
Sfla_0050U0000300	Sfla-scaffold_0050:35537	Sfla_0464U0000200	Sfla-scaffold_0464:18818	8.46e-72	Dispersed
Sfla_0050U0000400	Sfla-scaffold_0050:35979	Sfla_0449U0000100	Sfla-scaffold_0449:11110	0	Dispersed
Sfla_0050U0001000	Sfla-scaffold_0050:101025	Sfla_0464U0000200	Sfla-scaffold_0464:18818	3.67e-72	Dispersed
Sfla_0050U0001100	Sfla-scaffold_0050:101467	Sfla_0803U0000100	Sfla-scaffold_0803:8414	1.08e-158	Dispersed
Sfla_0055U0000100	Sfla-scaffold_0055:124064	Sfla_7G0369100	Sfla-Chr7:37587470	3.73e-127	Dispersed
Sfla_0055U0000200	Sfla-scaffold_0055:144490	Sfla_7G0369000	Sfla-Chr7:37559191	2.17e-177	Dispersed
Sfla_0059U0000100	Sfla-scaffold_0059:8162	Sfla_1G0464300	Sfla-Chr1:30302498	1.43e-80	Dispersed
Sfla_0059U0000400	Sfla-scaffold_0059:77655	Sfla_1G0046700	Sfla-Chr1:30300953	2.27e-82	Dispersed
Sfla_0059U0000600	Sfla-scaffold_0059:120667	Sfla_6G0102600	Sfla-Chr6:53939911	1.07e-41	Dispersed
Sfla_0059U0000700	Sfla-scaffold_0059:121127	Sfla_2G0451300	Sfla-Chr2:15693574	4.46e-90	Dispersed
Sfla_0059U0000800	Sfla-scaffold_0059:5288	Sfla_0224U0000800	Sfla-scaffold_0224:54797	4.11e-14	Dispersed
Sfla_0059U0000900	Sfla-scaffold_0059:10770	Sfla_1G0046700	Sfla-Chr1:30300953	1.26e-76	Dispersed
Sfla_0059U0001000	Sfla-scaffold_0059:45741	Sfla_0123U0000700	Sfla-scaffold_0123:83793	4.15e-65	Dispersed
Sfla_0059U0001300	Sfla-scaffold_0059:79425	Sfla_1G0464300	Sfla-Chr1:30302498	2.56e-125	Dispersed
Sfla_0061U0000300	Sfla-scaffold_0061:131208	Sfla_0817U0000100	Sfla-scaffold_0817:4933	1.85e-45	Dispersed
Sfla_0067U0000200	Sfla-scaffold_0067:30937	Sfla_0166U0000700	Sfla-scaffold_0166:75783	1.21e-106	Dispersed
Sfla_0067U0000400	Sfla-scaffold_0067:61240	Sfla_8G0004400	Sfla-Chr8:2857012	2.28e-59	Dispersed
Sfla_0068U0000100	Sfla-scaffold_0068:6003	Sfla_0917U0000500	Sfla-scaffold_0917:22355	0	Dispersed
Sfla_0068U0000200	Sfla-scaffold_0068:25315	Sfla_0369U0000400	Sfla-scaffold_0369:41349	6.51e-138	Dispersed
Sfla_0068U0000600	Sfla-scaffold_0068:72141	Sfla_0917U0000300	Sfla-scaffold_0917:31274	2.37e-87	Dispersed
Sfla_0068U0000700	Sfla-scaffold_0068:80224	Sfla_6G0305700	Sfla-Chr6:174025529	0	Dispersed
Sfla_0068U0000900	Sfla-scaffold_0068:84177	Sfla_5G0361400	Sfla-Chr5:57864234	8.93e-26	Dispersed
Sfla_0068U0001000	Sfla-scaffold_0068:87959	Sfla_9G0339900	Sfla-Chr9:101790102	4.26e-80	Dispersed
Sfla_0068U0001100	Sfla-scaffold_0068:92150	Sfla_2G0067300	Sfla-Chr2:29752446	2.82e-27	Dispersed
Sfla_0068U0001200	Sfla-scaffold_0068:102148	Sfla_0224U0000300	Sfla-scaffold_0224:32311	2.18e-95	Dispersed
Sfla_0068U0001300	Sfla-scaffold_0068:103086	Sfla_0013U0002100	Sfla-scaffold_0013:3483967	8.29e-138	Dispersed
Sfla_0068U0001700	Sfla-scaffold_0068:63483	Sfla_0917U0000500	Sfla-scaffold_0917:22355	4.68e-69	Dispersed
Sfla_0068U0001900	Sfla-scaffold_0068:77940	Sfla_3G0369200	Sfla-Chr3:241681542	0	Dispersed
Sfla_0068U0002100	Sfla-scaffold_0068:120794	Sfla_2G0616300	Sfla-Chr2:96571387	4.15e-22	Dispersed
Sfla_0072U0000100	Sfla-scaffold_0072:4314	Sfla_1926U0000100	Sfla-scaffold_1926:7534	4.01e-24	Dispersed
Sfla_0073U0000400	Sfla-scaffold_0073:97542	Sfla_0166U0000700	Sfla-scaffold_0166:75783	1.6e-107	Dispersed
Sfla_0074U0000100	Sfla-scaffold_0074:14720	Sfla_7G0179200	Sfla-Chr7:86471063	7.51e-75	Dispersed
Sfla_0074U0000200	Sfla-scaffold_0074:51027	Sfla_2G0337200	Sfla-Chr2:219520435	2.3e-31	Dispersed
Sfla_0075U0000200	Sfla-scaffold_0075:32583	Sfla_8G0008300	Sfla-Chr8:6433117	1.63e-73	Dispersed
Sfla_0078U0000100	Sfla-scaffold_0078:18986	Sfla_5G0487600	Sfla-Chr5:155030121	2.22e-41	Dispersed
Sfla_0078U0000300	Sfla-scaffold_0078:120807	Sfla_4G0406400	Sfla-Chr4:44702629	1.5e-69	Dispersed
Sfla_0080U0000100	Sfla-scaffold_0080:16701	Sfla_7G0259700	Sfla-Chr7:141031635	0	Dispersed
Sfla_0080U0000200	Sfla-scaffold_0080:68317	Sfla_7G0528000	Sfla-Chr7:141729616	2.54e-180	Dispersed
Sfla_0083U0000100	Sfla-scaffold_0083:55563	Sfla_8G0169400	Sfla-Chr8:119895133	5.43e-95	Dispersed
Sfla_0086U0000100	Sfla-scaffold_0086:6048	Sfla_5G0005600	Sfla-Chr5:6774984	1.93e-91	Dispersed
Sfla_0092U0000100	Sfla-scaffold_0092:18269	Sfla_5G0485300	Sfla-Chr5:154071045	1.81e-27	Dispersed
Sfla_0096U0000200	Sfla-scaffold_0096:92463	Sfla_7G0450000	Sfla-Chr7:81886445	7.29e-70	Dispersed
Sfla_0101U0000200	Sfla-scaffold_0101:82363	Sfla_0024U0000400	Sfla-scaffold_0024:468747	1.61e-42	Dispersed
Sfla_0102U0000100	Sfla-scaffold_0102:64215	Sfla_1G0688000	Sfla-Chr1:191667363	1.95e-17	Dispersed
Sfla_0103U0000100	Sfla-scaffold_0103:61971	Sfla_0469U0000200	Sfla-scaffold_0469:3430	5.14e-50	Dispersed
Sfla_0103U0000200	Sfla-scaffold_0103:44634	Sfla_5G0284100	Sfla-Chr5:7184479	5.57e-39	Dispersed
Sfla_0103U0000300	Sfla-scaffold_0103:72038	Sfla_0802U0000100	Sfla-scaffold_0802:1225	8.88e-95	Dispersed
Sfla_0103U0000400	Sfla-scaffold_0103:84428	Sfla_0012U0013400	Sfla-scaffold_0012:7215398	1.28e-44	Dispersed
Sfla_0103U0000500	Sfla-scaffold_0103:87615	Sfla_0802U0000200	Sfla-scaffold_0802:16349	7.47e-157	Dispersed
Sfla_0104U0000200	Sfla-scaffold_0104:11914	Sfla_0162U0000200	Sfla-scaffold_0162:26098	1.41e-134	Dispersed
Sfla_0104U0000400	Sfla-scaffold_0104:51680	Sfla_1G0454300	Sfla-Chr1:24694313	0	Dispersed
Sfla_0104U0000500	Sfla-scaffold_0104:59105	Sfla_0162U0000100	Sfla-scaffold_0162:22975	7.38e-73	Dispersed
Sfla_0106U0000100	Sfla-scaffold_0106:95616	Sfla_2G0616400	Sfla-Chr2:96573618	0	Dispersed
Sfla_0106U0000200	Sfla-scaffold_0106:99234	Sfla_2G0616300	Sfla-Chr2:96571387	7.53e-27	Dispersed
Sfla_0106U0000300	Sfla-scaffold_0106:29220	Sfla_0209U0000200	Sfla-scaffold_0209:56213	7.99e-30	Dispersed
Sfla_0107U0000100	Sfla-scaffold_0107:1755	Sfla_6G0239400	Sfla-Chr6:141925362	2.41e-91	Dispersed
Sfla_0109U0000400	Sfla-scaffold_0109:80134	Sfla_3G0445400	Sfla-Chr3:39102542	2.97e-15	Dispersed
Sfla_0110U0000100	Sfla-scaffold_0110:35646	Sfla_9G0067000	Sfla-Chr9:52837659	3.29e-86	Dispersed
Sfla_0114U0000100	Sfla-scaffold_0114:98302	Sfla_8G0010700	Sfla-Chr8:8316974	2.12e-76	Dispersed
Sfla_0116U0000100	Sfla-scaffold_0116:80516	Sfla_1G0205600	Sfla-Chr1:134308974	5.05e-122	Dispersed
Sfla_0117U0000100	Sfla-scaffold_0117:35552	Sfla_5G0371300	Sfla-Chr5:66489352	1.2e-27	Dispersed
Sfla_0117U0000200	Sfla-scaffold_0117:42805	Sfla_5G0087000	Sfla-Chr5:66280806	8.81e-57	Dispersed
Sfla_0117U0000300	Sfla-scaffold_0117:52906	Sfla_6G0343200	Sfla-Chr6:1090637	3.79e-71	Dispersed
Sfla_0117U0000400	Sfla-scaffold_0117:57444	Sfla_5G0084900	Sfla-Chr5:65151569	0	Dispersed
Sfla_0118U0000100	Sfla-scaffold_0118:14809	Sfla_5G0006000	Sfla-Chr5:7190885	5.31e-106	Dispersed
Sfla_0118U0000200	Sfla-scaffold_0118:25349	Sfla_5G0284200	Sfla-Chr5:7201410	2.48e-134	Dispersed
Sfla_0118U0000300	Sfla-scaffold_0118:47138	Sfla_5G0285000	Sfla-Chr5:7565258	1.13e-158	Dispersed
Sfla_0123U0000700	Sfla-scaffold_0123:83793	Sfla_6G0636800	Sfla-Chr6:168269567	3.92e-85	Dispersed
Sfla_0136U0000500	Sfla-scaffold_0136:43043	Sfla_2G0255700	Sfla-Chr2:150193751	2.35e-114	Dispersed
Sfla_0136U0000700	Sfla-scaffold_0136:75037	Sfla_2G0279300	Sfla-Chr2:172474444	2.45e-95	Dispersed
Sfla_0138U0000200	Sfla-scaffold_0138:36677	Sfla_3G0745700	Sfla-Chr3:240415415	1.79e-56	Dispersed
Sfla_0140U0000400	Sfla-scaffold_0140:18584	Sfla_5G0339100	Sfla-Chr5:43103093	0	Dispersed
Sfla_0141U0000100	Sfla-scaffold_0141:60073	Sfla_6G0097900	Sfla-Chr6:52032857	5.72e-15	Dispersed
Sfla_0141U0000200	Sfla-scaffold_0141:53192	Sfla_3G0676700	Sfla-Chr3:199051437	1.13e-82	Dispersed
Sfla_0141U0000400	Sfla-scaffold_0141:67715	Sfla_6G0097800	Sfla-Chr6:52026175	0	Dispersed
Sfla_0143U0000100	Sfla-scaffold_0143:8981	Sfla_2G0529900	Sfla-Chr2:54327824	7.94e-14	Dispersed
Sfla_0143U0000200	Sfla-scaffold_0143:38277	Sfla_3G0101200	Sfla-Chr3:47624722	7.2e-55	Dispersed
Sfla_0145U0000200	Sfla-scaffold_0145:75904	Sfla_0012U0013500	Sfla-scaffold_0012:7218597	2.9e-98	Dispersed
Sfla_0145U0000300	Sfla-scaffold_0145:79506	Sfla_0012U0013400	Sfla-scaffold_0012:7215398	2.8e-47	Dispersed
Sfla_0145U0000400	Sfla-scaffold_0145:79901	Sfla_0012U0013400	Sfla-scaffold_0012:7215398	5.46e-44	Dispersed
Sfla_0145U0000500	Sfla-scaffold_0145:6392	Sfla_9G0165500	Sfla-Chr9:122652314	8.1e-130	Dispersed
Sfla_0148U0000500	Sfla-scaffold_0148:30998	Sfla_1425U0000200	Sfla-scaffold_1425:20438	2.82e-14	Dispersed
Sfla_0151U0000100	Sfla-scaffold_0151:1089	Sfla_7G0216800	Sfla-Chr7:112419830	8.71e-104	Dispersed
Sfla_0151U0000400	Sfla-scaffold_0151:62526	Sfla_7G0216800	Sfla-Chr7:112419830	1.02e-56	Dispersed
Sfla_0151U0000600	Sfla-scaffold_0151:191	Sfla_0151U0001500	Sfla-scaffold_0151:60133	2.47e-56	Dispersed
Sfla_0151U0000700	Sfla-scaffold_0151:4605	Sfla_0151U0001600	Sfla-scaffold_0151:66201	0	Dispersed
Sfla_0151U0000800	Sfla-scaffold_0151:18713	Sfla_0151U0001700	Sfla-scaffold_0151:79953	3.13e-148	Dispersed
Sfla_0151U0000900	Sfla-scaffold_0151:24272	Sfla_6G0066900	Sfla-Chr6:34326879	0	Dispersed
Sfla_0151U0001100	Sfla-scaffold_0151:35608	Sfla_0151U0001600	Sfla-scaffold_0151:66201	2.11e-134	Dispersed
Sfla_0151U0001200	Sfla-scaffold_0151:41028	Sfla_6G0066600	Sfla-Chr6:34204698	3.49e-37	Dispersed
Sfla_0151U0001300	Sfla-scaffold_0151:49664	Sfla_6G0066500	Sfla-Chr6:34200658	8.18e-12	Dispersed
Sfla_0151U0001400	Sfla-scaffold_0151:54894	Sfla_6G0066900	Sfla-Chr6:34326879	0	Dispersed
Sfla_0151U0001600	Sfla-scaffold_0151:66201	Sfla_6G0066600	Sfla-Chr6:34204698	6.27e-56	Dispersed
Sfla_0151U0001700	Sfla-scaffold_0151:79953	Sfla_6G0066500	Sfla-Chr6:34200658	1.07e-119	Dispersed
Sfla_0159U0000400	Sfla-scaffold_0159:82311	Sfla_8G0084800	Sfla-Chr8:62439169	1.25e-37	Dispersed
Sfla_0162U0000100	Sfla-scaffold_0162:22975	Sfla_9G0035100	Sfla-Chr9:24848866	2.71e-74	Dispersed
Sfla_0162U0000200	Sfla-scaffold_0162:26098	Sfla_0104U0000400	Sfla-scaffold_0104:51680	8.73e-132	Dispersed
Sfla_0166U0000300	Sfla-scaffold_0166:26881	Sfla_2332U0000100	Sfla-scaffold_2332:8189	1.78e-50	Dispersed
Sfla_0166U0000700	Sfla-scaffold_0166:75783	Sfla_0667U0000200	Sfla-scaffold_0667:16652	4.38e-116	Dispersed
Sfla_0178U0000200	Sfla-scaffold_0178:25511	Sfla_5G0338700	Sfla-Chr5:42957126	3.08e-140	Dispersed
Sfla_0178U0000300	Sfla-scaffold_0178:33183	Sfla_5G0338500	Sfla-Chr5:42945813	3.07e-144	Dispersed
Sfla_0178U0000500	Sfla-scaffold_0178:20407	Sfla_3G0074400	Sfla-Chr3:34203633	5.75e-59	Dispersed
Sfla_0178U0000600	Sfla-scaffold_0178:58123	Sfla_4G0131100	Sfla-Chr4:110180439	2.05e-62	Dispersed
Sfla_0178U0000700	Sfla-scaffold_0178:59048	Sfla_1039U0000100	Sfla-scaffold_1039:16729	1.58e-24	Dispersed
Sfla_0183U0000200	Sfla-scaffold_0183:19136	Sfla_0166U0000700	Sfla-scaffold_0166:75783	6.51e-105	Dispersed
Sfla_0183U0000300	Sfla-scaffold_0183:52910	Sfla_0166U0000700	Sfla-scaffold_0166:75783	2.37e-92	Dispersed
Sfla_0187U0000100	Sfla-scaffold_0187:6574	Sfla_1327U0000100	Sfla-scaffold_1327:20625	4.52e-64	Dispersed
Sfla_0189U0000300	Sfla-scaffold_0189:26431	Sfla_6G0234900	Sfla-Chr6:139645722	4.74e-23	Dispersed
Sfla_0189U0000400	Sfla-scaffold_0189:28254	Sfla_6G0234900	Sfla-Chr6:139645722	4.95e-13	Dispersed
Sfla_0189U0000500	Sfla-scaffold_0189:33100	Sfla_1237U0000100	Sfla-scaffold_1237:7706	0	Dispersed
Sfla_0197U0000200	Sfla-scaffold_0197:39898	Sfla_0283U0000200	Sfla-scaffold_0283:25791	5.9e-87	Dispersed
Sfla_0198U0000100	Sfla-scaffold_0198:39987	Sfla_0559U0000200	Sfla-scaffold_0559:18936	1.92e-92	Dispersed
Sfla_0200U0000300	Sfla-scaffold_0200:19244	Sfla_2670U0000100	Sfla-scaffold_2670:3556	3.92e-23	Dispersed
Sfla_0202U0000200	Sfla-scaffold_0202:75935	Sfla_1G0552100	Sfla-Chr1:90150773	5.46e-140	Dispersed
Sfla_0205U0000200	Sfla-scaffold_0205:31350	Sfla_6G0299800	Sfla-Chr6:171394009	1.19e-24	Dispersed
Sfla_0206U0000100	Sfla-scaffold_0206:8589	Sfla_2G0687600	Sfla-Chr2:153100189	4.66e-70	Dispersed
Sfla_0208U0000300	Sfla-scaffold_0208:55857	Sfla_0209U0000200	Sfla-scaffold_0209:56213	2.24e-89	Dispersed
Sfla_0208U0000400	Sfla-scaffold_0208:34476	Sfla_1G0306500	Sfla-Chr1:214667769	1.97e-26	Dispersed
Sfla_0209U0000100	Sfla-scaffold_0209:38238	Sfla_1G0418000	Sfla-Chr1:297859070	9.03e-125	Dispersed
Sfla_0209U0000200	Sfla-scaffold_0209:56213	Sfla_1281U0000200	Sfla-scaffold_1281:7234	3.53e-73	Dispersed
Sfla_0209U0000300	Sfla-scaffold_0209:68908	Sfla_1G0249800	Sfla-Chr1:175524645	1.05e-74	Dispersed
Sfla_0211U0000200	Sfla-scaffold_0211:49648	Sfla_1G0323100	Sfla-Chr1:225734195	8.3e-30	Dispersed
Sfla_0211U0000300	Sfla-scaffold_0211:50582	Sfla_1G0323100	Sfla-Chr1:225734195	2.12e-166	Dispersed
Sfla_0218U0000100	Sfla-scaffold_0218:67303	Sfla_2G0179300	Sfla-Chr2:90770925	0	Dispersed
Sfla_0218U0000200	Sfla-scaffold_0218:30190	Sfla_2G0512500	Sfla-Chr2:47216715	0	Dispersed
Sfla_0224U0000100	Sfla-scaffold_0224:38908	Sfla_6G0413800	Sfla-Chr6:33285418	2.14e-41	Dispersed
Sfla_0224U0000300	Sfla-scaffold_0224:32311	Sfla_2G0191700	Sfla-Chr2:96555179	2.08e-19	Dispersed
Sfla_0224U0000600	Sfla-scaffold_0224:46065	Sfla_0303U0000200	Sfla-scaffold_0303:11974	5.38e-13	Dispersed
Sfla_0224U0000800	Sfla-scaffold_0224:54797	Sfla_0303U0000200	Sfla-scaffold_0303:11974	3.7e-40	Dispersed
Sfla_0242U0000200	Sfla-scaffold_0242:6556	Sfla_7G0267300	Sfla-Chr7:143074364	2.13e-66	Dispersed
Sfla_0242U0000300	Sfla-scaffold_0242:7915	Sfla_7G0262000	Sfla-Chr7:141937863	2.12e-38	Dispersed
Sfla_0246U0000100	Sfla-scaffold_0246:45561	Sfla_5G0002500	Sfla-Chr5:2479078	2.08e-68	Dispersed
Sfla_0246U0000200	Sfla-scaffold_0246:48694	Sfla_3G0750400	Sfla-Chr3:245527359	5.01e-47	Dispersed
Sfla_0253U0000100	Sfla-scaffold_0253:39103	Sfla_1650U0000100	Sfla-scaffold_1650:20093	3.25e-35	Dispersed
Sfla_0254U0000300	Sfla-scaffold_0254:42832	Sfla_0537U0000100	Sfla-scaffold_0537:10092	3.12e-66	Dispersed
Sfla_0258U0000100	Sfla-scaffold_0258:12120	Sfla_0024U0000400	Sfla-scaffold_0024:468747	2.95e-60	Dispersed
Sfla_0258U0000300	Sfla-scaffold_0258:23331	Sfla_2670U0000100	Sfla-scaffold_2670:3556	1.23e-17	Dispersed
Sfla_0260U0000100	Sfla-scaffold_0260:34731	Sfla_3G0661100	Sfla-Chr3:188549960	4.43e-81	Dispersed
Sfla_0261U0000100	Sfla-scaffold_0261:26705	Sfla_8G0283500	Sfla-Chr8:49456751	7.16e-119	Dispersed
Sfla_0261U0000400	Sfla-scaffold_0261:63105	Sfla_1G0606800	Sfla-Chr1:120237700	0	Dispersed
Sfla_0265U0000100	Sfla-scaffold_0265:34678	Sfla_0642U0000100	Sfla-scaffold_0642:24680	2.59e-71	Dispersed
Sfla_0265U0000200	Sfla-scaffold_0265:38021	Sfla_0642U0000100	Sfla-scaffold_0642:24680	2.89e-95	Dispersed
Sfla_0268U0000200	Sfla-scaffold_0268:11850	Sfla_1741U0000100	Sfla-scaffold_1741:12777	1.24e-115	Dispersed
Sfla_0268U0000300	Sfla-scaffold_0268:32900	Sfla_0024U0000400	Sfla-scaffold_0024:468747	2.07e-58	Dispersed
Sfla_0268U0000400	Sfla-scaffold_0268:42591	Sfla_0166U0000700	Sfla-scaffold_0166:75783	1.85e-93	Dispersed
Sfla_0268U0000600	Sfla-scaffold_0268:62305	Sfla_0166U0000700	Sfla-scaffold_0166:75783	1.66e-108	Dispersed
Sfla_0274U0000100	Sfla-scaffold_0274:18556	Sfla_1G0473800	Sfla-Chr1:35660008	1.53e-110	Dispersed
Sfla_0274U0000200	Sfla-scaffold_0274:19408	Sfla_1G0473800	Sfla-Chr1:35660008	1.55e-18	Dispersed
Sfla_0276U0000300	Sfla-scaffold_0276:4845	Sfla_2G0392200	Sfla-Chr2:260279846	4.63e-156	Dispersed
Sfla_0280U0000100	Sfla-scaffold_0280:17790	Sfla_6G0368100	Sfla-Chr6:13099939	2.27e-34	Dispersed
Sfla_0280U0000200	Sfla-scaffold_0280:19892	Sfla_6G0367400	Sfla-Chr6:12930451	2.25e-88	Dispersed
Sfla_0283U0000200	Sfla-scaffold_0283:25791	Sfla_0024U0000400	Sfla-scaffold_0024:468747	8.72e-79	Dispersed
Sfla_0284U0000100	Sfla-scaffold_0284:20289	Sfla_1124U0000100	Sfla-scaffold_1124:1073	9.97e-127	Dispersed
Sfla_0286U0000200	Sfla-scaffold_0286:358	Sfla_0224U0000800	Sfla-scaffold_0224:54797	3.17e-11	Dispersed
Sfla_0288U0000200	Sfla-scaffold_0288:32730	Sfla_0166U0000700	Sfla-scaffold_0166:75783	9.99e-105	Dispersed
Sfla_0292U0000200	Sfla-scaffold_0292:31483	Sfla_9G0280200	Sfla-Chr9:57398268	1.62e-139	Dispersed
Sfla_0292U0000400	Sfla-scaffold_0292:33248	Sfla_9G0280300	Sfla-Chr9:57400233	1.65e-127	Dispersed
Sfla_0302U0000100	Sfla-scaffold_0302:26183	Sfla_1G0598400	Sfla-Chr1:114178022	2.07e-167	Dispersed
Sfla_0302U0000200	Sfla-scaffold_0302:59048	Sfla_1G0598300	Sfla-Chr1:114150466	9.56e-22	Dispersed
Sfla_0302U0000500	Sfla-scaffold_0302:48223	Sfla_1G0177300	Sfla-Chr1:114165763	2.09e-147	Dispersed
Sfla_0314U0000100	Sfla-scaffold_0314:316	Sfla_5G0140800	Sfla-Chr5:113993155	1.14e-15	Dispersed
Sfla_0317U0000100	Sfla-scaffold_0317:3943	Sfla_8G0415800	Sfla-Chr8:144028922	0	Dispersed
Sfla_0317U0000200	Sfla-scaffold_0317:32001	Sfla_9G0051500	Sfla-Chr9:40109707	1.77e-38	Dispersed
Sfla_0320U0000100	Sfla-scaffold_0320:36166	Sfla_9G0172100	Sfla-Chr9:127024631	0	Dispersed
Sfla_0321U0000100	Sfla-scaffold_0321:4451	Sfla_7G0250600	Sfla-Chr7:138746234	1.67e-79	Dispersed
Sfla_0324U0000100	Sfla-scaffold_0324:22313	Sfla_9G0294700	Sfla-Chr9:69493330	0	Dispersed
Sfla_0325U0000100	Sfla-scaffold_0325:23108	Sfla_5G0025400	Sfla-Chr5:23331303	2.89e-81	Dispersed
Sfla_0332U0000100	Sfla-scaffold_0332:25840	Sfla_4G0511300	Sfla-Chr4:132839651	3.07e-12	Dispersed
Sfla_0337U0000100	Sfla-scaffold_0337:32424	Sfla_0453U0000100	Sfla-scaffold_0453:28618	6e-59	Dispersed
Sfla_0350U0000100	Sfla-scaffold_0350:1265	Sfla_3G0370200	Sfla-Chr3:243173123	4.01e-99	Dispersed
Sfla_0353U0000300	Sfla-scaffold_0353:30806	Sfla_2G0529100	Sfla-Chr2:53685816	2.76e-60	Dispersed
Sfla_0359U0000100	Sfla-scaffold_0359:53270	Sfla_6G0247000	Sfla-Chr6:146628981	2.05e-23	Dispersed
Sfla_0362U0000100	Sfla-scaffold_0362:20926	Sfla_1G0794200	Sfla-Chr1:271221300	1.19e-32	Dispersed
Sfla_0362U0000200	Sfla-scaffold_0362:27257	Sfla_9G0250900	Sfla-Chr9:33456388	3.47e-106	Dispersed
Sfla_0366U0000100	Sfla-scaffold_0366:35679	Sfla_3G0459800	Sfla-Chr3:46836787	1.55e-16	Dispersed
Sfla_0369U0000300	Sfla-scaffold_0369:26898	Sfla_0656U0000700	Sfla-scaffold_0656:26885	0	Dispersed
Sfla_0369U0000400	Sfla-scaffold_0369:41349	Sfla_7G0000700	Sfla-Chr7:174618	1.42e-82	Dispersed
Sfla_0369U0000500	Sfla-scaffold_0369:1808	Sfla_9G0132100	Sfla-Chr9:101057604	3.57e-104	Dispersed
Sfla_0369U0000800	Sfla-scaffold_0369:25004	Sfla_0068U0000100	Sfla-scaffold_0068:6003	0	Dispersed
Sfla_0369U0001100	Sfla-scaffold_0369:39510	Sfla_9G0342900	Sfla-Chr9:103718158	3.48e-34	Dispersed
Sfla_0377U0000100	Sfla-scaffold_0377:45668	Sfla_5G0487600	Sfla-Chr5:155030121	5.34e-30	Dispersed
Sfla_0378U0000300	Sfla-scaffold_0378:17373	Sfla_3G0518200	Sfla-Chr3:80949019	1.56e-155	Dispersed
Sfla_0384U0000100	Sfla-scaffold_0384:1612	Sfla_0947U0000100	Sfla-scaffold_0947:689	0	Dispersed
Sfla_0387U0000100	Sfla-scaffold_0387:9233	Sfla_5G0152200	Sfla-Chr5:121682266	7.36e-16	Dispersed
Sfla_0387U0000200	Sfla-scaffold_0387:17836	Sfla_0490U0000100	Sfla-scaffold_0490:5244	3.86e-59	Dispersed
Sfla_0387U0000300	Sfla-scaffold_0387:20914	Sfla_0490U0000100	Sfla-scaffold_0490:5244	2.89e-60	Dispersed
Sfla_0393U0000100	Sfla-scaffold_0393:32401	Sfla_1797U0000100	Sfla-scaffold_1797:2834	9.77e-20	Dispersed
Sfla_0396U0000100	Sfla-scaffold_0396:49585	Sfla_2G0284700	Sfla-Chr2:176612816	9.61e-54	Dispersed
Sfla_0401U0000100	Sfla-scaffold_0401:1344	Sfla_1425U0000200	Sfla-scaffold_1425:20438	4.87e-51	Dispersed
Sfla_0402U0000100	Sfla-scaffold_0402:12586	Sfla_4G0363600	Sfla-Chr4:13613718	4.72e-60	Dispersed
Sfla_0409U0000100	Sfla-scaffold_0409:2567	Sfla_7G0439500	Sfla-Chr7:74464292	1.54e-39	Dispersed
Sfla_0414U0000100	Sfla-scaffold_0414:47140	Sfla_4G0017600	Sfla-Chr4:13258249	1.94e-154	Dispersed
Sfla_0414U0000200	Sfla-scaffold_0414:49376	Sfla_8G0368900	Sfla-Chr8:109641179	1.16e-86	Dispersed
Sfla_0414U0000400	Sfla-scaffold_0414:49896	Sfla_2G0008600	Sfla-Chr2:4144518	1.98e-177	Dispersed
Sfla_0415U0000100	Sfla-scaffold_0415:18702	Sfla_5G0007300	Sfla-Chr5:8092096	7.13e-55	Dispersed
Sfla_0420U0000300	Sfla-scaffold_0420:43167	Sfla_4G0212000	Sfla-Chr4:157266690	3.58e-44	Dispersed
Sfla_0424U0000200	Sfla-scaffold_0424:20159	Sfla_1376U0000200	Sfla-scaffold_1376:6989	1.07e-172	Dispersed
Sfla_0424U0000300	Sfla-scaffold_0424:24132	Sfla_1376U0000200	Sfla-scaffold_1376:6989	0	Dispersed
Sfla_0425U0000100	Sfla-scaffold_0425:22751	Sfla_1G0724200	Sfla-Chr1:215467550	8.3e-109	Dispersed
Sfla_0427U0000100	Sfla-scaffold_0427:31842	Sfla_9G0341000	Sfla-Chr9:102528489	4.59e-41	Dispersed
Sfla_0431U0000200	Sfla-scaffold_0431:24267	Sfla_3G0508700	Sfla-Chr3:75957732	0	Dispersed
Sfla_0432U0000100	Sfla-scaffold_0432:35097	Sfla_0932U0000100	Sfla-scaffold_0932:9070	0	Dispersed
Sfla_0432U0000200	Sfla-scaffold_0432:43643	Sfla_1G0323000	Sfla-Chr1:225699042	0	Dispersed
Sfla_0434U0000100	Sfla-scaffold_0434:39476	Sfla_2G0339200	Sfla-Chr2:221015422	9.71e-52	Dispersed
Sfla_0440U0000300	Sfla-scaffold_0440:46116	Sfla_0024U0000400	Sfla-scaffold_0024:468747	1.55e-47	Dispersed
Sfla_0445U0000100	Sfla-scaffold_0445:98	Sfla_0733U0000100	Sfla-scaffold_0733:24660	1.46e-19	Dispersed
Sfla_0445U0000200	Sfla-scaffold_0445:10670	Sfla_1791U0000200	Sfla-scaffold_1791:18510	0	Dispersed
Sfla_0445U0000300	Sfla-scaffold_0445:21142	Sfla_4G0309300	Sfla-Chr4:214591684	1.41e-165	Dispersed
Sfla_0445U0000400	Sfla-scaffold_0445:3593	Sfla_1791U0000300	Sfla-scaffold_1791:11399	0	Dispersed
Sfla_0445U0000500	Sfla-scaffold_0445:15931	Sfla_4G0643400	Sfla-Chr4:214586487	2.15e-146	Dispersed
Sfla_0446U0000100	Sfla-scaffold_0446:26906	Sfla_0024U0000400	Sfla-scaffold_0024:468747	1.95e-76	Dispersed
Sfla_0446U0000200	Sfla-scaffold_0446:31799	Sfla_0667U0000200	Sfla-scaffold_0667:16652	6.24e-110	Dispersed
Sfla_0449U0000100	Sfla-scaffold_0449:11110	Sfla_5G0367100	Sfla-Chr5:63227933	0	Dispersed
Sfla_0453U0000100	Sfla-scaffold_0453:28618	Sfla_8G0097000	Sfla-Chr8:69471645	2.41e-128	Dispersed
Sfla_0458U0000200	Sfla-scaffold_0458:21026	Sfla_0073U0000400	Sfla-scaffold_0073:97542	8.95e-97	Dispersed
Sfla_0458U0000300	Sfla-scaffold_0458:39438	Sfla_0166U0000700	Sfla-scaffold_0166:75783	5.58e-80	Dispersed
Sfla_0461U0000100	Sfla-scaffold_0461:13881	Sfla_7G0364400	Sfla-Chr7:34659670	0	Dispersed
Sfla_0462U0000300	Sfla-scaffold_0462:22730	Sfla_6G0536400	Sfla-Chr6:116022914	2.47e-62	Dispersed
Sfla_0464U0000200	Sfla-scaffold_0464:18818	Sfla_6G0077900	Sfla-Chr6:40930460	1.08e-28	Dispersed
Sfla_0464U0000300	Sfla-scaffold_0464:30529	Sfla_4G0577400	Sfla-Chr4:177788853	2.48e-38	Dispersed
Sfla_0466U0000100	Sfla-scaffold_0466:21860	Sfla_2G0390000	Sfla-Chr2:258773774	2.14e-37	Dispersed
Sfla_0468U0000100	Sfla-scaffold_0468:7672	Sfla_1G0329300	Sfla-Chr1:232147934	2.02e-42	Dispersed
Sfla_0469U0000100	Sfla-scaffold_0469:11629	Sfla_4G0406600	Sfla-Chr4:44821891	2.52e-34	Dispersed
Sfla_0469U0000200	Sfla-scaffold_0469:3430	Sfla_5G0006000	Sfla-Chr5:7190885	4.38e-24	Dispersed
Sfla_0475U0000100	Sfla-scaffold_0475:43670	Sfla_7G0412900	Sfla-Chr7:59718033	9.8e-32	Dispersed
Sfla_0480U0000100	Sfla-scaffold_0480:1012	Sfla_4G0530000	Sfla-Chr4:148871386	1.1e-124	Dispersed
Sfla_0480U0000400	Sfla-scaffold_0480:26533	Sfla_4G0535500	Sfla-Chr4:151208384	1.93e-66	Dispersed
Sfla_0483U0000100	Sfla-scaffold_0483:34675	Sfla_1G0649800	Sfla-Chr1:155302574	0	Dispersed
Sfla_0488U0000100	Sfla-scaffold_0488:25695	Sfla_7G0369200	Sfla-Chr7:37615290	2.27e-173	Dispersed
Sfla_0490U0000100	Sfla-scaffold_0490:5244	Sfla_7G0537300	Sfla-Chr7:147653327	3.35e-152	Dispersed
Sfla_0492U0000100	Sfla-scaffold_0492:58	Sfla_7G0491400	Sfla-Chr7:107431868	5.51e-52	Dispersed
Sfla_0492U0000200	Sfla-scaffold_0492:861	Sfla_3G0023700	Sfla-Chr3:10957901	1.32e-79	Dispersed
Sfla_0492U0000300	Sfla-scaffold_0492:1883	Sfla_4G0361000	Sfla-Chr4:11736175	2.89e-89	Dispersed
Sfla_0492U0000400	Sfla-scaffold_0492:2547	Sfla_8G0291800	Sfla-Chr8:53616965	3.01e-39	Dispersed
Sfla_0493U0000200	Sfla-scaffold_0493:43618	Sfla_1376U0000200	Sfla-scaffold_1376:6989	8.85e-149	Dispersed
Sfla_0498U0000100	Sfla-scaffold_0498:7224	Sfla_6G0051500	Sfla-Chr6:26019232	0	Dispersed
Sfla_0499U0000100	Sfla-scaffold_0499:41346	Sfla_3G0072200	Sfla-Chr3:33689942	1.55e-134	Dispersed
Sfla_0499U0000200	Sfla-scaffold_0499:42508	Sfla_3G0072200	Sfla-Chr3:33689942	3.45e-40	Dispersed
Sfla_0500U0000200	Sfla-scaffold_0500:19074	Sfla_2G0521200	Sfla-Chr2:50289861	1.26e-117	Dispersed
Sfla_0501U0000100	Sfla-scaffold_0501:25423	Sfla_7G0528500	Sfla-Chr7:141853489	0	Dispersed
Sfla_0503U0000100	Sfla-scaffold_0503:3596	Sfla_2G0499400	Sfla-Chr2:40546818	2.26e-90	Dispersed
Sfla_0510U0000100	Sfla-scaffold_0510:3107	Sfla_8G0001500	Sfla-Chr8:1088209	1.41e-45	Dispersed
Sfla_0516U0000200	Sfla-scaffold_0516:25900	Sfla_5G0450600	Sfla-Chr5:133124530	0	Dispersed
Sfla_0523U0000100	Sfla-scaffold_0523:10251	Sfla_4G0371700	Sfla-Chr4:20168242	6.56e-126	Dispersed
Sfla_0524U0000100	Sfla-scaffold_0524:34015	Sfla_1G0697800	Sfla-Chr1:197789568	0	Dispersed
Sfla_0526U0000500	Sfla-scaffold_0526:44376	Sfla_0803U0000300	Sfla-scaffold_0803:26664	3.37e-160	Dispersed
Sfla_0527U0000100	Sfla-scaffold_0527:42552	Sfla_2G0773500	Sfla-Chr2:224746101	5.32e-31	Dispersed
Sfla_0533U0000100	Sfla-scaffold_0533:1793	Sfla_0676U0000100	Sfla-scaffold_0676:19031	0	Dispersed
Sfla_0535U0000100	Sfla-scaffold_0535:32195	Sfla_1G0238000	Sfla-Chr1:164085333	1.33e-80	Dispersed
Sfla_0537U0000100	Sfla-scaffold_0537:10092	Sfla_3G0418300	Sfla-Chr3:23267241	0	Dispersed
Sfla_0546U0000200	Sfla-scaffold_0546:29523	Sfla_1G0331200	Sfla-Chr1:235142413	1.93e-26	Dispersed
Sfla_0559U0000200	Sfla-scaffold_0559:18936	Sfla_0024U0000400	Sfla-scaffold_0024:468747	1.2e-65	Dispersed
Sfla_0561U0000100	Sfla-scaffold_0561:9261	Sfla_6G0015400	Sfla-Chr6:7711716	8.98e-30	Dispersed
Sfla_0561U0000200	Sfla-scaffold_0561:9782	Sfla_1766U0000300	Sfla-scaffold_1766:19653	4.91e-46	Dispersed
Sfla_0569U0000100	Sfla-scaffold_0569:17570	Sfla_1G0526000	Sfla-Chr1:76166212	2.73e-108	Dispersed
Sfla_0571U0000100	Sfla-scaffold_0571:40212	Sfla_0078U0000100	Sfla-scaffold_0078:18986	1.46e-24	Dispersed
Sfla_0572U0000100	Sfla-scaffold_0572:4929	Sfla_9G0319900	Sfla-Chr9:88194594	9.19e-90	Dispersed
Sfla_0572U0000200	Sfla-scaffold_0572:8691	Sfla_2G0617600	Sfla-Chr2:98611635	4.25e-20	Dispersed
Sfla_0572U0000300	Sfla-scaffold_0572:31635	Sfla_5G0449100	Sfla-Chr5:132525864	0	Dispersed
Sfla_0572U0000400	Sfla-scaffold_0572:26231	Sfla_7G0368900	Sfla-Chr7:37453800	8.36e-165	Dispersed
Sfla_0590U0000200	Sfla-scaffold_0590:21615	Sfla_1120U0000200	Sfla-scaffold_1120:27532	2.97e-49	Dispersed
Sfla_0590U0000300	Sfla-scaffold_0590:30214	Sfla_1G0669500	Sfla-Chr1:174336671	0	Dispersed
Sfla_0591U0000100	Sfla-scaffold_0591:29473	Sfla_1G0647100	Sfla-Chr1:151997717	1.36e-147	Dispersed
Sfla_0604U0000200	Sfla-scaffold_0604:24631	Sfla_3G0437700	Sfla-Chr3:35129062	7.73e-24	Dispersed
Sfla_0608U0000100	Sfla-scaffold_0608:14391	Sfla_1G0780100	Sfla-Chr1:261037692	4.24e-120	Dispersed
Sfla_0610U0000200	Sfla-scaffold_0610:7536	Sfla_7G0129300	Sfla-Chr7:57290115	0	Dispersed
Sfla_0612U0000200	Sfla-scaffold_0612:12458	Sfla_7G0310500	Sfla-Chr7:8244049	0	Dispersed
Sfla_0616U0000100	Sfla-scaffold_0616:30586	Sfla_4G0234500	Sfla-Chr4:171895119	0	Dispersed
Sfla_0617U0000300	Sfla-scaffold_0617:14017	Sfla_0011U0007300	Sfla-scaffold_0011:7840153	1.42e-25	Dispersed
Sfla_0638U0000100	Sfla-scaffold_0638:450	Sfla_9G0288100	Sfla-Chr9:64309703	0	Dispersed
Sfla_0638U0000300	Sfla-scaffold_0638:27085	Sfla_5G0229000	Sfla-Chr5:168641080	2.66e-89	Dispersed
Sfla_0642U0000100	Sfla-scaffold_0642:24680	Sfla_4G0649700	Sfla-Chr4:217633439	1.92e-36	Dispersed
Sfla_0644U0000100	Sfla-scaffold_0644:5310	Sfla_3G0058000	Sfla-Chr3:27990293	2.26e-39	Dispersed
Sfla_0645U0000100	Sfla-scaffold_0645:24646	Sfla_1G0686900	Sfla-Chr1:190982315	5.43e-93	Dispersed
Sfla_0653U0000100	Sfla-scaffold_0653:2131	Sfla_3G0280700	Sfla-Chr3:183545649	2.17e-44	Dispersed
Sfla_0655U0000100	Sfla-scaffold_0655:27540	Sfla_9G0173500	Sfla-Chr9:127931381	0	Dispersed
Sfla_0656U0000200	Sfla-scaffold_0656:5464	Sfla_0068U0001700	Sfla-scaffold_0068:63483	0	Dispersed
Sfla_0656U0000300	Sfla-scaffold_0656:8844	Sfla_9G0136700	Sfla-Chr9:103688411	0	Dispersed
Sfla_0656U0000400	Sfla-scaffold_0656:10470	Sfla_0068U0000100	Sfla-scaffold_0068:6003	0	Dispersed
Sfla_0656U0000700	Sfla-scaffold_0656:26885	Sfla_0917U0000500	Sfla-scaffold_0917:22355	1.5e-62	Dispersed
Sfla_0656U0000800	Sfla-scaffold_0656:31856	Sfla_9G0338900	Sfla-Chr9:101113073	0	Dispersed
Sfla_0661U0000100	Sfla-scaffold_0661:15719	Sfla_7G0514900	Sfla-Chr7:126925431	1.58e-83	Dispersed
Sfla_0667U0000200	Sfla-scaffold_0667:16652	Sfla_8G0011900	Sfla-Chr8:9448709	7.69e-110	Dispersed
Sfla_0672U0000100	Sfla-scaffold_0672:31962	Sfla_2193U0000100	Sfla-scaffold_2193:1371	0	Dispersed
Sfla_0673U0000100	Sfla-scaffold_0673:11010	Sfla_0024U0000400	Sfla-scaffold_0024:468747	2.21e-79	Dispersed
Sfla_0676U0000100	Sfla-scaffold_0676:19031	Sfla_3G0413000	Sfla-Chr3:20875153	0	Dispersed
Sfla_0677U0000100	Sfla-scaffold_0677:33503	Sfla_1595U0000400	Sfla-scaffold_1595:18017	2.03e-135	Dispersed
Sfla_0677U0000200	Sfla-scaffold_0677:36827	Sfla_1595U0000200	Sfla-scaffold_1595:16500	1.82e-139	Dispersed
Sfla_0678U0000100	Sfla-scaffold_0678:8187	Sfla_3G0327400	Sfla-Chr3:215191696	1.33e-148	Dispersed
Sfla_0678U0000200	Sfla-scaffold_0678:12913	Sfla_3G0635100	Sfla-Chr3:174303231	9.55e-81	Dispersed
Sfla_0678U0000300	Sfla-scaffold_0678:14022	Sfla_3G0324800	Sfla-Chr3:212869229	0	Dispersed
Sfla_0681U0000200	Sfla-scaffold_0681:31233	Sfla_2876U0000100	Sfla-scaffold_2876:5140	0	Dispersed
Sfla_0686U0000200	Sfla-scaffold_0686:15790	Sfla_9G0200300	Sfla-Chr9:141811287	2.89e-76	Dispersed
Sfla_0690U0000100	Sfla-scaffold_0690:23430	Sfla_8G0169400	Sfla-Chr8:119895133	9.89e-97	Dispersed
Sfla_0691U0000100	Sfla-scaffold_0691:27566	Sfla_2G0021900	Sfla-Chr2:9210850	2.47e-20	Dispersed
Sfla_0691U0000200	Sfla-scaffold_0691:29026	Sfla_2G0098500	Sfla-Chr2:47558332	5.8e-75	Dispersed
Sfla_0695U0000200	Sfla-scaffold_0695:7363	Sfla_8G0374400	Sfla-Chr8:113128768	3.6e-23	Dispersed
Sfla_0695U0000300	Sfla-scaffold_0695:11663	Sfla_7G0131800	Sfla-Chr7:58347985	6.07e-26	Dispersed
Sfla_0699U0000200	Sfla-scaffold_0699:27001	Sfla_5G0469300	Sfla-Chr5:147202181	9.25e-23	Dispersed
Sfla_0699U0000300	Sfla-scaffold_0699:29553	Sfla_6G0060500	Sfla-Chr6:30737979	0	Dispersed
Sfla_0706U0000200	Sfla-scaffold_0706:35321	Sfla_4G0285500	Sfla-Chr4:202794192	5.68e-13	Dispersed
Sfla_0707U0000100	Sfla-scaffold_0707:27627	Sfla_2G0348100	Sfla-Chr2:226516281	5.3e-144	Dispersed
Sfla_0709U0000100	Sfla-scaffold_0709:18994	Sfla_7G0553300	Sfla-Chr7:163763187	0	Dispersed
Sfla_0711U0000100	Sfla-scaffold_0711:25257	Sfla_0024U0000400	Sfla-scaffold_0024:468747	3.5e-79	Dispersed
Sfla_0715U0000300	Sfla-scaffold_0715:8367	Sfla_5G0409400	Sfla-Chr5:98076654	2.07e-18	Dispersed
Sfla_0715U0000400	Sfla-scaffold_0715:19555	Sfla_9G0296000	Sfla-Chr9:70593025	1.75e-12	Dispersed
Sfla_0725U0000200	Sfla-scaffold_0725:15122	Sfla_2G0021400	Sfla-Chr2:8964318	1.85e-23	Dispersed
Sfla_0725U0000400	Sfla-scaffold_0725:30938	Sfla_4G0225900	Sfla-Chr4:168327837	5.16e-162	Dispersed
Sfla_0728U0000100	Sfla-scaffold_0728:15797	Sfla_6G0407100	Sfla-Chr6:30497580	0	Dispersed
Sfla_0730U0000100	Sfla-scaffold_0730:29891	Sfla_0166U0000700	Sfla-scaffold_0166:75783	4.71e-108	Dispersed
Sfla_0731U0000100	Sfla-scaffold_0731:31745	Sfla_1G0776100	Sfla-Chr1:258515539	4.79e-59	Dispersed
Sfla_0731U0000200	Sfla-scaffold_0731:34777	Sfla_1G0776100	Sfla-Chr1:258515539	0	Dispersed
Sfla_0731U0000300	Sfla-scaffold_0731:35866	Sfla_1G0219000	Sfla-Chr1:146839083	1.38e-53	Dispersed
Sfla_0732U0000300	Sfla-scaffold_0732:29120	Sfla_1G0135300	Sfla-Chr1:92514209	3.58e-26	Dispersed
Sfla_0733U0000100	Sfla-scaffold_0733:24660	Sfla_6G0609300	Sfla-Chr6:152845038	2.24e-18	Dispersed
Sfla_0733U0000200	Sfla-scaffold_0733:34467	Sfla_1791U0000300	Sfla-scaffold_1791:11399	0	Dispersed
Sfla_0736U0000200	Sfla-scaffold_0736:19730	Sfla_4G0164200	Sfla-Chr4:129745649	5.86e-129	Dispersed
Sfla_0740U0000100	Sfla-scaffold_0740:34457	Sfla_1G0641700	Sfla-Chr1:147652236	8.13e-47	Dispersed
Sfla_0743U0000100	Sfla-scaffold_0743:957	Sfla_5G0520700	Sfla-Chr5:174209398	8.52e-37	Dispersed
Sfla_0746U0000200	Sfla-scaffold_0746:23996	Sfla_0011U0013600	Sfla-scaffold_0011:6331392	5.78e-75	Dispersed
Sfla_0751U0000100	Sfla-scaffold_0751:3	Sfla_1G0367500	Sfla-Chr1:265968483	1.63e-135	Dispersed
Sfla_0754U0000100	Sfla-scaffold_0754:19429	Sfla_3G0301200	Sfla-Chr3:197825514	9.47e-16	Dispersed
Sfla_0754U0000200	Sfla-scaffold_0754:30028	Sfla_2G0631500	Sfla-Chr2:107387889	6.15e-26	Dispersed
Sfla_0758U0000100	Sfla-scaffold_0758:7721	Sfla_2G0390000	Sfla-Chr2:258773774	3.02e-103	Dispersed
Sfla_0773U0000300	Sfla-scaffold_0773:34558	Sfla_1G0384800	Sfla-Chr1:276028065	4.53e-106	Dispersed
Sfla_0776U0000100	Sfla-scaffold_0776:12569	Sfla_8G0074900	Sfla-Chr8:54955305	2.94e-58	Dispersed
Sfla_0776U0000200	Sfla-scaffold_0776:15643	Sfla_8G0074900	Sfla-Chr8:54955305	4.34e-23	Dispersed
Sfla_0776U0000300	Sfla-scaffold_0776:31253	Sfla_3G0535800	Sfla-Chr3:90977290	2.88e-16	Dispersed
Sfla_0776U0000400	Sfla-scaffold_0776:32504	Sfla_3G0535800	Sfla-Chr3:90977290	1.38e-13	Dispersed
Sfla_0776U0000500	Sfla-scaffold_0776:34657	Sfla_3G0535700	Sfla-Chr3:90975783	9.94e-110	Dispersed
Sfla_0781U0000200	Sfla-scaffold_0781:6146	Sfla_3G0671600	Sfla-Chr3:194985116	1.18e-65	Dispersed
Sfla_0794U0000300	Sfla-scaffold_0794:14793	Sfla_4G0139700	Sfla-Chr4:114336685	1.2e-65	Dispersed
Sfla_0795U0000200	Sfla-scaffold_0795:14449	Sfla_6G0249800	Sfla-Chr6:147652689	2.9e-134	Dispersed
Sfla_0797U0000100	Sfla-scaffold_0797:1016	Sfla_3G0266500	Sfla-Chr3:174668540	4.1e-132	Dispersed
Sfla_0802U0000100	Sfla-scaffold_0802:1225	Sfla_2177U0000200	Sfla-scaffold_2177:10527	7.69e-138	Dispersed
Sfla_0802U0000200	Sfla-scaffold_0802:16349	Sfla_5G0285100	Sfla-Chr5:7580073	0	Dispersed
Sfla_0803U0000100	Sfla-scaffold_0803:8414	Sfla_5G0367100	Sfla-Chr5:63227933	2.32e-155	Dispersed
Sfla_0807U0000100	Sfla-scaffold_0807:6134	Sfla_7G0352200	Sfla-Chr7:27731542	2.85e-68	Dispersed
Sfla_0810U0000100	Sfla-scaffold_0810:7624	Sfla_7G0541200	Sfla-Chr7:151541586	2.07e-37	Dispersed
Sfla_0817U0000100	Sfla-scaffold_0817:4933	Sfla_1G0567000	Sfla-Chr1:99382049	1.29e-38	Dispersed
Sfla_0823U0000100	Sfla-scaffold_0823:14768	Sfla_8G0367900	Sfla-Chr8:109219314	1.77e-36	Dispersed
Sfla_0826U0000100	Sfla-scaffold_0826:5922	Sfla_8G0368000	Sfla-Chr8:109220941	6.75e-35	Dispersed
Sfla_0826U0000200	Sfla-scaffold_0826:6505	Sfla_8G0367900	Sfla-Chr8:109219314	6.23e-81	Dispersed
Sfla_0827U0000100	Sfla-scaffold_0827:625	Sfla_1907U0000100	Sfla-scaffold_1907:11309	0	Dispersed
Sfla_0831U0000100	Sfla-scaffold_0831:25774	Sfla_2G0646200	Sfla-Chr2:117743924	1.07e-45	Dispersed
Sfla_0836U0000100	Sfla-scaffold_0836:12337	Sfla_5G0414800	Sfla-Chr5:105056773	1.71e-24	Dispersed
Sfla_0843U0000100	Sfla-scaffold_0843:6058	Sfla_3G0460700	Sfla-Chr3:47259001	1.03e-100	Dispersed
Sfla_0848U0000100	Sfla-scaffold_0848:27495	Sfla_3G0740700	Sfla-Chr3:234612801	0	Dispersed
Sfla_0852U0000100	Sfla-scaffold_0852:29901	Sfla_7G0459500	Sfla-Chr7:86951645	0	Dispersed
Sfla_0853U0000100	Sfla-scaffold_0853:4181	Sfla_4G0578000	Sfla-Chr4:177916592	4.85e-132	Dispersed
Sfla_0855U0000100	Sfla-scaffold_0855:3734	Sfla_9G0084600	Sfla-Chr9:67654782	4.38e-41	Dispersed
Sfla_0860U0000100	Sfla-scaffold_0860:8609	Sfla_7G0295400	Sfla-Chr7:1656987	3.58e-61	Dispersed
Sfla_0860U0000200	Sfla-scaffold_0860:9178	Sfla_7G0295300	Sfla-Chr7:1655386	0	Dispersed
Sfla_0860U0000300	Sfla-scaffold_0860:10287	Sfla_7G0295300	Sfla-Chr7:1655386	8.85e-66	Dispersed
Sfla_0861U0000100	Sfla-scaffold_0861:33652	Sfla_1G0629600	Sfla-Chr1:135853635	2.4e-99	Dispersed
Sfla_0862U0000100	Sfla-scaffold_0862:27265	Sfla_1G0471200	Sfla-Chr1:33747478	1.07e-105	Dispersed
Sfla_0868U0000100	Sfla-scaffold_0868:9738	Sfla_2G0159300	Sfla-Chr2:82527348	0	Dispersed
Sfla_0868U0000200	Sfla-scaffold_0868:30750	Sfla_2G0159400	Sfla-Chr2:82548475	2.5e-17	Dispersed
Sfla_0869U0000100	Sfla-scaffold_0869:26764	Sfla_3G0369200	Sfla-Chr3:241681542	4.13e-65	Dispersed
Sfla_0871U0000300	Sfla-scaffold_0871:26309	Sfla_0166U0000700	Sfla-scaffold_0166:75783	6.37e-105	Dispersed
Sfla_0873U0000100	Sfla-scaffold_0873:24993	Sfla_1G0482800	Sfla-Chr1:43556246	1.68e-166	Dispersed
Sfla_0874U0000100	Sfla-scaffold_0874:25805	Sfla_1039U0000100	Sfla-scaffold_1039:16729	1.1e-105	Dispersed
Sfla_0878U0000100	Sfla-scaffold_0878:11858	Sfla_1G0251700	Sfla-Chr1:177076342	0	Dispersed
Sfla_0879U0000100	Sfla-scaffold_0879:27177	Sfla_8G0419000	Sfla-Chr8:146953132	3.05e-51	Dispersed
Sfla_0879U0000200	Sfla-scaffold_0879:28402	Sfla_8G0419000	Sfla-Chr8:146953132	2.28e-62	Dispersed
Sfla_0880U0000100	Sfla-scaffold_0880:22360	Sfla_3G0623600	Sfla-Chr3:165107992	1.15e-118	Dispersed
Sfla_0886U0000100	Sfla-scaffold_0886:916	Sfla_4G0144000	Sfla-Chr4:118989901	3.79e-64	Dispersed
Sfla_0891U0000100	Sfla-scaffold_0891:14005	Sfla_2G0323800	Sfla-Chr2:205879496	1.35e-31	Dispersed
Sfla_0893U0000200	Sfla-scaffold_0893:30585	Sfla_0012U0013800	Sfla-scaffold_0012:8069110	1.81e-33	Dispersed
Sfla_0913U0000200	Sfla-scaffold_0913:4182	Sfla_8G0047700	Sfla-Chr8:38290632	1.46e-102	Dispersed
Sfla_0917U0000300	Sfla-scaffold_0917:31274	Sfla_9G0025600	Sfla-Chr9:18285561	9.23e-29	Dispersed
Sfla_0920U0000100	Sfla-scaffold_0920:20766	Sfla_7G0369200	Sfla-Chr7:37615290	2.61e-169	Dispersed
Sfla_0922U0000100	Sfla-scaffold_0922:5438	Sfla_4G0533800	Sfla-Chr4:150559144	2.29e-28	Dispersed
Sfla_0922U0000200	Sfla-scaffold_0922:28159	Sfla_2G0712000	Sfla-Chr2:175419436	0	Dispersed
Sfla_0931U0000100	Sfla-scaffold_0931:20537	Sfla_4G0140900	Sfla-Chr4:115433098	1e-142	Dispersed
Sfla_0932U0000100	Sfla-scaffold_0932:9070	Sfla_9G0002100	Sfla-Chr9:908711	0	Dispersed
Sfla_0941U0000100	Sfla-scaffold_0941:22164	Sfla_4G0246900	Sfla-Chr4:178980264	1.02e-56	Dispersed
Sfla_0941U0000200	Sfla-scaffold_0941:22921	Sfla_4G0246900	Sfla-Chr4:178980264	9.9e-88	Dispersed
Sfla_0945U0000100	Sfla-scaffold_0945:20546	Sfla_4G0503400	Sfla-Chr4:128990355	6.46e-24	Dispersed
Sfla_0946U0000100	Sfla-scaffold_0946:4939	Sfla_2G0791700	Sfla-Chr2:238399565	0	Dispersed
Sfla_0946U0000200	Sfla-scaffold_0946:18375	Sfla_2G0791600	Sfla-Chr2:238385691	1.77e-172	Dispersed
Sfla_0947U0000100	Sfla-scaffold_0947:689	Sfla_7G0062200	Sfla-Chr7:28061423	0	Dispersed
Sfla_0948U0000100	Sfla-scaffold_0948:556	Sfla_0166U0000700	Sfla-scaffold_0166:75783	2.17e-85	Dispersed
Sfla_0949U0000100	Sfla-scaffold_0949:22534	Sfla_3G0044900	Sfla-Chr3:21672606	3.57e-61	Dispersed
Sfla_0949U0000200	Sfla-scaffold_0949:23324	Sfla_3G0044900	Sfla-Chr3:21672606	1.48e-40	Dispersed
Sfla_0956U0000100	Sfla-scaffold_0956:29404	Sfla_6G0459600	Sfla-Chr6:60656285	8.89e-113	Dispersed
Sfla_0959U0000100	Sfla-scaffold_0959:3828	Sfla_3G0502200	Sfla-Chr3:71749949	1.94e-94	Dispersed
Sfla_0960U0000100	Sfla-scaffold_0960:9364	Sfla_2G0697300	Sfla-Chr2:160104560	1.27e-43	Dispersed
Sfla_0960U0000200	Sfla-scaffold_0960:13400	Sfla_8G0358500	Sfla-Chr8:103626882	2.54e-45	Dispersed
Sfla_0961U0000100	Sfla-scaffold_0961:15698	Sfla_4G0392800	Sfla-Chr4:33088400	1.57e-27	Dispersed
Sfla_0963U0000100	Sfla-scaffold_0963:16007	Sfla_8G0129800	Sfla-Chr8:94678835	1.07e-94	Dispersed
Sfla_0967U0000200	Sfla-scaffold_0967:4708	Sfla_4G0184500	Sfla-Chr4:142031009	1.65e-21	Dispersed
Sfla_0968U0000100	Sfla-scaffold_0968:18146	Sfla_7G0237800	Sfla-Chr7:126402281	6.62e-66	Dispersed
Sfla_0972U0000100	Sfla-scaffold_0972:1811	Sfla_6G0209900	Sfla-Chr6:128744129	0	Dispersed
Sfla_0973U0000100	Sfla-scaffold_0973:3127	Sfla_7G0029500	Sfla-Chr7:13070963	0	Dispersed
Sfla_0976U0000100	Sfla-scaffold_0976:28899	Sfla_6G0623500	Sfla-Chr6:159146856	7.7e-62	Dispersed
Sfla_0980U0000200	Sfla-scaffold_0980:16303	Sfla_1G0600600	Sfla-Chr1:115765811	0	Dispersed
Sfla_0980U0000300	Sfla-scaffold_0980:17918	Sfla_1G0600600	Sfla-Chr1:115765811	1.63e-68	Dispersed
Sfla_0980U0000400	Sfla-scaffold_0980:22100	Sfla_1G0600700	Sfla-Chr1:115771614	0	Dispersed
Sfla_0983U0000300	Sfla-scaffold_0983:18620	Sfla_5G0510700	Sfla-Chr5:169419210	1.13e-38	Dispersed
Sfla_0985U0000100	Sfla-scaffold_0985:14725	Sfla_5G0216800	Sfla-Chr5:162778783	0	Dispersed
Sfla_0986U0000100	Sfla-scaffold_0986:80	Sfla_2G0594700	Sfla-Chr2:87355441	0	Dispersed
Sfla_0986U0000300	Sfla-scaffold_0986:19698	Sfla_2G0170800	Sfla-Chr2:87330750	3.93e-107	Dispersed
Sfla_0989U0000100	Sfla-scaffold_0989:15611	Sfla_5G0231500	Sfla-Chr5:170112012	7.47e-140	Dispersed
Sfla_0989U0000200	Sfla-scaffold_0989:22647	Sfla_5G0511900	Sfla-Chr5:170072786	3.04e-76	Dispersed
Sfla_1000U0000200	Sfla-scaffold_1000:11311	Sfla_1G0005000	Sfla-Chr1:3550734	0	Dispersed
Sfla_1003U0000100	Sfla-scaffold_1003:3909	Sfla_7G0248100	Sfla-Chr7:138250805	2.13e-130	Dispersed
Sfla_1006U0000200	Sfla-scaffold_1006:22418	Sfla_0871U0000300	Sfla-scaffold_0871:26309	5.75e-78	Dispersed
Sfla_1017U0000100	Sfla-scaffold_1017:1030	Sfla_2841U0000100	Sfla-scaffold_2841:2	0	Dispersed
Sfla_1027U0000100	Sfla-scaffold_1027:27040	Sfla_2G0361000	Sfla-Chr2:237025870	0	Dispersed
Sfla_1035U0000100	Sfla-scaffold_1035:27691	Sfla_1G0226000	Sfla-Chr1:152106171	3.33e-48	Dispersed
Sfla_1039U0000100	Sfla-scaffold_1039:16729	Sfla_7G0499200	Sfla-Chr7:114074862	0	Dispersed
Sfla_1039U0000200	Sfla-scaffold_1039:19843	Sfla_7G0499100	Sfla-Chr7:114072255	4.45e-71	Dispersed
Sfla_1041U0000100	Sfla-scaffold_1041:52	Sfla_2025U0000200	Sfla-scaffold_2025:16583	0	Dispersed
Sfla_1041U0000200	Sfla-scaffold_1041:3590	Sfla_3G0594000	Sfla-Chr3:140343945	9.72e-56	Dispersed
Sfla_1041U0000300	Sfla-scaffold_1041:28877	Sfla_4G0229400	Sfla-Chr4:169737668	1.31e-49	Dispersed
Sfla_1043U0000100	Sfla-scaffold_1043:10258	Sfla_7G0417900	Sfla-Chr7:64172328	3.21e-72	Dispersed
Sfla_1043U0000300	Sfla-scaffold_1043:19276	Sfla_7G0138800	Sfla-Chr7:63972662	1.08e-89	Dispersed
Sfla_1045U0000100	Sfla-scaffold_1045:5602	Sfla_6G0235400	Sfla-Chr6:140230078	0	Dispersed
Sfla_1046U0000100	Sfla-scaffold_1046:1863	Sfla_3G0209500	Sfla-Chr3:120584884	2.11e-103	Dispersed
Sfla_1055U0000200	Sfla-scaffold_1055:27584	Sfla_1253U0000200	Sfla-scaffold_1253:6573	2.83e-64	Dispersed
Sfla_1062U0000300	Sfla-scaffold_1062:11327	Sfla_1124U0000100	Sfla-scaffold_1124:1073	1.63e-95	Dispersed
Sfla_1068U0000200	Sfla-scaffold_1068:3	Sfla_2G0558200	Sfla-Chr2:68155487	0	Dispersed
Sfla_1068U0000300	Sfla-scaffold_1068:3207	Sfla_2G0558300	Sfla-Chr2:68158713	1.6e-75	Dispersed
Sfla_1073U0000100	Sfla-scaffold_1073:10514	Sfla_0114U0000100	Sfla-scaffold_0114:98302	3.04e-60	Dispersed
Sfla_1075U0000200	Sfla-scaffold_1075:8226	Sfla_0011U0007000	Sfla-scaffold_0011:7764918	2.39e-53	Dispersed
Sfla_1075U0000300	Sfla-scaffold_1075:22969	Sfla_0010U0009000	Sfla-scaffold_0010:14580854	1.02e-66	Dispersed
Sfla_1081U0000100	Sfla-scaffold_1081:5236	Sfla_4G0157800	Sfla-Chr4:126190571	2.12e-16	Dispersed
Sfla_1095U0000100	Sfla-scaffold_1095:829	Sfla_9G0173300	Sfla-Chr9:127856436	6.55e-151	Dispersed
Sfla_1099U0000100	Sfla-scaffold_1099:11094	Sfla_9G0307500	Sfla-Chr9:78425519	4.08e-168	Dispersed
Sfla_1101U0000100	Sfla-scaffold_1101:1470	Sfla_0985U0000100	Sfla-scaffold_0985:14725	1.72e-61	Dispersed
Sfla_1105U0000100	Sfla-scaffold_1105:21194	Sfla_3G0563600	Sfla-Chr3:114333060	0	Dispersed
Sfla_1110U0000100	Sfla-scaffold_1110:27382	Sfla_2G0480700	Sfla-Chr2:30881220	1.56e-44	Dispersed
Sfla_1115U0000200	Sfla-scaffold_1115:16258	Sfla_8G0289600	Sfla-Chr8:52110474	1.22e-69	Dispersed
Sfla_1116U0000100	Sfla-scaffold_1116:20858	Sfla_5G0184200	Sfla-Chr5:142588879	1.93e-108	Dispersed
Sfla_1120U0000100	Sfla-scaffold_1120:25983	Sfla_6G0658000	Sfla-Chr6:178017519	1.43e-50	Dispersed
Sfla_1120U0000200	Sfla-scaffold_1120:27532	Sfla_3G0172700	Sfla-Chr3:91179740	1.99e-97	Dispersed
Sfla_1124U0000100	Sfla-scaffold_1124:1073	Sfla_1G0647400	Sfla-Chr1:152221876	6.78e-109	Dispersed
Sfla_1127U0000100	Sfla-scaffold_1127:684	Sfla_7G0412900	Sfla-Chr7:59718033	4.01e-46	Dispersed
Sfla_1129U0000100	Sfla-scaffold_1129:10720	Sfla_9G0343000	Sfla-Chr9:103719356	8.95e-27	Dispersed
Sfla_1132U0000100	Sfla-scaffold_1132:17952	Sfla_8G0158900	Sfla-Chr8:112900489	0	Dispersed
Sfla_1132U0000200	Sfla-scaffold_1132:19016	Sfla_6G0511800	Sfla-Chr6:99386313	3.06e-64	Dispersed
Sfla_1137U0000100	Sfla-scaffold_1137:16480	Sfla_1G0092900	Sfla-Chr1:69258934	1.44e-20	Dispersed
Sfla_1138U0000200	Sfla-scaffold_1138:20833	Sfla_1G0649800	Sfla-Chr1:155302574	1.11e-83	Dispersed
Sfla_1148U0000100	Sfla-scaffold_1148:12373	Sfla_9G0104000	Sfla-Chr9:82913929	3.19e-86	Dispersed
Sfla_1153U0000100	Sfla-scaffold_1153:10894	Sfla_6G0273600	Sfla-Chr6:158640505	7.8e-44	Dispersed
Sfla_1153U0000200	Sfla-scaffold_1153:11873	Sfla_3G0308600	Sfla-Chr3:202367000	3.26e-155	Dispersed
Sfla_1153U0000300	Sfla-scaffold_1153:14882	Sfla_3G0308600	Sfla-Chr3:202367000	9.18e-34	Dispersed
Sfla_1159U0000100	Sfla-scaffold_1159:25209	Sfla_2G0104400	Sfla-Chr2:50282795	2e-54	Dispersed
Sfla_1164U0000100	Sfla-scaffold_1164:19654	Sfla_3G0249100	Sfla-Chr3:160219047	3.92e-41	Dispersed
Sfla_1170U0000100	Sfla-scaffold_1170:6675	Sfla_4G0197600	Sfla-Chr4:151240448	0	Dispersed
Sfla_1170U0000300	Sfla-scaffold_1170:11427	Sfla_6G0269700	Sfla-Chr6:156262655	0	Dispersed
Sfla_1174U0000100	Sfla-scaffold_1174:6371	Sfla_5G0155700	Sfla-Chr5:125343054	4.08e-55	Dispersed
Sfla_1174U0000300	Sfla-scaffold_1174:13796	Sfla_2G0502100	Sfla-Chr2:42205481	2e-81	Dispersed
Sfla_1180U0000100	Sfla-scaffold_1180:2440	Sfla_1G0153200	Sfla-Chr1:103913316	5.85e-78	Dispersed
Sfla_1180U0000200	Sfla-scaffold_1180:24913	Sfla_1G0153100	Sfla-Chr1:103891667	0	Dispersed
Sfla_1181U0000100	Sfla-scaffold_1181:9878	Sfla_3G0610900	Sfla-Chr3:156471293	5.1e-138	Dispersed
Sfla_1186U0000100	Sfla-scaffold_1186:7494	Sfla_6G0181500	Sfla-Chr6:112219773	5.4e-180	Dispersed
Sfla_1190U0000200	Sfla-scaffold_1190:5016	Sfla_2G0207000	Sfla-Chr2:107304325	2.52e-46	Dispersed
Sfla_1190U0000300	Sfla-scaffold_1190:5484	Sfla_2G0207000	Sfla-Chr2:107304325	2.72e-73	Dispersed
Sfla_1190U0000500	Sfla-scaffold_1190:25488	Sfla_1G0042800	Sfla-Chr1:28387527	7.33e-54	Dispersed
Sfla_1190U0000600	Sfla-scaffold_1190:26082	Sfla_3G0583700	Sfla-Chr3:133203034	2.92e-82	Dispersed
Sfla_1192U0000100	Sfla-scaffold_1192:24671	Sfla_1G0438200	Sfla-Chr1:11145600	3.9e-150	Dispersed
Sfla_1198U0000100	Sfla-scaffold_1198:1535	Sfla_3G0365100	Sfla-Chr3:236963595	1.6e-11	Dispersed
Sfla_1201U0000100	Sfla-scaffold_1201:5111	Sfla_8G0214200	Sfla-Chr8:151644774	5.91e-125	Dispersed
Sfla_1201U0000300	Sfla-scaffold_1201:20329	Sfla_9G0377900	Sfla-Chr9:125074631	1.33e-87	Dispersed
Sfla_1208U0000100	Sfla-scaffold_1208:19274	Sfla_1G0542500	Sfla-Chr1:84756038	2.68e-31	Dispersed
Sfla_1219U0000100	Sfla-scaffold_1219:3	Sfla_3G0645000	Sfla-Chr3:180508871	8.31e-97	Dispersed
Sfla_1229U0000100	Sfla-scaffold_1229:22722	Sfla_3G0626800	Sfla-Chr3:167506752	0	Dispersed
Sfla_1237U0000100	Sfla-scaffold_1237:7706	Sfla_7G0306800	Sfla-Chr7:6855719	0	Dispersed
Sfla_1242U0000100	Sfla-scaffold_1242:388	Sfla_3G0512400	Sfla-Chr3:77833259	4.77e-161	Dispersed
Sfla_1242U0000400	Sfla-scaffold_1242:19428	Sfla_2G0541500	Sfla-Chr2:58674679	0	Dispersed
Sfla_1255U0000100	Sfla-scaffold_1255:16929	Sfla_2G0707400	Sfla-Chr2:172742447	7.85e-66	Dispersed
Sfla_1256U0000100	Sfla-scaffold_1256:7	Sfla_9G0104000	Sfla-Chr9:82913929	7.81e-21	Dispersed
Sfla_1261U0000100	Sfla-scaffold_1261:2283	Sfla_7G0169000	Sfla-Chr7:80297224	1.15e-53	Dispersed
Sfla_1262U0000200	Sfla-scaffold_1262:14829	Sfla_6G0015100	Sfla-Chr6:7645494	0	Dispersed
Sfla_1264U0000100	Sfla-scaffold_1264:655	Sfla_6G0001000	Sfla-Chr6:388882	0	Dispersed
Sfla_1265U0000100	Sfla-scaffold_1265:22845	Sfla_4G0352100	Sfla-Chr4:4297235	3.02e-50	Dispersed
Sfla_1265U0000200	Sfla-scaffold_1265:10278	Sfla_4G0174400	Sfla-Chr4:134195585	3.52e-33	Dispersed
Sfla_1265U0000300	Sfla-scaffold_1265:18520	Sfla_4G0174300	Sfla-Chr4:134183207	3.15e-45	Dispersed
Sfla_1266U0000100	Sfla-scaffold_1266:3971	Sfla_9G0006300	Sfla-Chr9:3302380	0	Dispersed
Sfla_1270U0000100	Sfla-scaffold_1270:6819	Sfla_7G0295300	Sfla-Chr7:1655386	7.83e-100	Dispersed
Sfla_1270U0000200	Sfla-scaffold_1270:7909	Sfla_7G0295300	Sfla-Chr7:1655386	0	Dispersed
Sfla_1273U0000100	Sfla-scaffold_1273:13365	Sfla_1371U0000200	Sfla-scaffold_1371:5947	8.67e-23	Dispersed
Sfla_1280U0000100	Sfla-scaffold_1280:1017	Sfla_3G0319200	Sfla-Chr3:209496031	0	Dispersed
Sfla_1280U0000200	Sfla-scaffold_1280:18173	Sfla_3G0319100	Sfla-Chr3:209478004	0	Dispersed
Sfla_1281U0000100	Sfla-scaffold_1281:4371	Sfla_7G0551100	Sfla-Chr7:161247538	9.2e-66	Dispersed
Sfla_1286U0000200	Sfla-scaffold_1286:6242	Sfla_7G0214300	Sfla-Chr7:110720040	1.84e-80	Dispersed
Sfla_1297U0000100	Sfla-scaffold_1297:18486	Sfla_9G0174200	Sfla-Chr9:128347912	1.91e-33	Dispersed
Sfla_1297U0000200	Sfla-scaffold_1297:24648	Sfla_1G0131600	Sfla-Chr1:90317453	8.66e-81	Dispersed
Sfla_1298U0000100	Sfla-scaffold_1298:1	Sfla_1G0637500	Sfla-Chr1:143845252	2.17e-175	Dispersed
Sfla_1301U0000100	Sfla-scaffold_1301:19889	Sfla_3G0727800	Sfla-Chr3:228735999	3.42e-22	Dispersed
Sfla_1306U0000100	Sfla-scaffold_1306:23284	Sfla_0166U0000700	Sfla-scaffold_0166:75783	5.69e-107	Dispersed
Sfla_1309U0000100	Sfla-scaffold_1309:18167	Sfla_7G0234000	Sfla-Chr7:123855845	2.65e-143	Dispersed
Sfla_1309U0000200	Sfla-scaffold_1309:677	Sfla_7G0511000	Sfla-Chr7:123837677	0	Dispersed
Sfla_1315U0000200	Sfla-scaffold_1315:22225	Sfla_6G0116000	Sfla-Chr6:61770189	1.39e-48	Dispersed
Sfla_1315U0000300	Sfla-scaffold_1315:23578	Sfla_4G0150000	Sfla-Chr4:122363243	5.02e-25	Dispersed
Sfla_1318U0000100	Sfla-scaffold_1318:8953	Sfla_4G0378500	Sfla-Chr4:23420000	5.05e-16	Dispersed
Sfla_1318U0000200	Sfla-scaffold_1318:16473	Sfla_3G0268900	Sfla-Chr3:176367491	1.43e-73	Dispersed
Sfla_1327U0000100	Sfla-scaffold_1327:20625	Sfla_7G0238700	Sfla-Chr7:126816600	1.66e-61	Dispersed
Sfla_1340U0000200	Sfla-scaffold_1340:19019	Sfla_9G0068500	Sfla-Chr9:54403039	2.68e-15	Dispersed
Sfla_1342U0000100	Sfla-scaffold_1342:1237	Sfla_2G0636500	Sfla-Chr2:110219053	1.2e-25	Dispersed
Sfla_1352U0000200	Sfla-scaffold_1352:8577	Sfla_1G0526000	Sfla-Chr1:76166212	1.24e-117	Dispersed
Sfla_1352U0000400	Sfla-scaffold_1352:19451	Sfla_5G0277700	Sfla-Chr5:192937462	6.2e-49	Dispersed
Sfla_1353U0000100	Sfla-scaffold_1353:9445	Sfla_6G0233600	Sfla-Chr6:138945717	4.95e-31	Dispersed
Sfla_1356U0000200	Sfla-scaffold_1356:19220	Sfla_1G0605200	Sfla-Chr1:119679537	0	Dispersed
Sfla_1360U0000100	Sfla-scaffold_1360:6566	Sfla_1G0497900	Sfla-Chr1:56499155	4.69e-104	Dispersed
Sfla_1364U0000100	Sfla-scaffold_1364:1882	Sfla_9G0208500	Sfla-Chr9:3314860	0	Dispersed
Sfla_1364U0000300	Sfla-scaffold_1364:13902	Sfla_0024U0001300	Sfla-scaffold_0024:144890	5.3e-73	Dispersed
Sfla_1366U0000100	Sfla-scaffold_1366:5379	Sfla_3G0143600	Sfla-Chr3:71572241	0	Dispersed
Sfla_1366U0000200	Sfla-scaffold_1366:5002	Sfla_4G0372600	Sfla-Chr4:20577301	1.38e-24	Dispersed
Sfla_1371U0000100	Sfla-scaffold_1371:181	Sfla_4G0588300	Sfla-Chr4:184705201	3.28e-65	Dispersed
Sfla_1371U0000200	Sfla-scaffold_1371:5947	Sfla_4G0588300	Sfla-Chr4:184705201	6.76e-139	Dispersed
Sfla_1374U0000100	Sfla-scaffold_1374:2130	Sfla_2G0619500	Sfla-Chr2:100092610	8.9e-70	Dispersed
Sfla_1374U0000200	Sfla-scaffold_1374:8885	Sfla_9G0108400	Sfla-Chr9:85322936	5.26e-14	Dispersed
Sfla_1374U0000300	Sfla-scaffold_1374:17074	Sfla_9G0109100	Sfla-Chr9:85575457	9.24e-56	Dispersed
Sfla_1377U0000100	Sfla-scaffold_1377:3099	Sfla_6G0518400	Sfla-Chr6:105122501	2.13e-22	Dispersed
Sfla_1381U0000100	Sfla-scaffold_1381:1847	Sfla_7G0132100	Sfla-Chr7:58455606	2.22e-93	Dispersed
Sfla_1387U0000100	Sfla-scaffold_1387:18538	Sfla_4G0242300	Sfla-Chr4:174823564	1.11e-17	Dispersed
Sfla_1387U0000200	Sfla-scaffold_1387:19989	Sfla_8G0065000	Sfla-Chr8:48663609	2.99e-46	Dispersed
Sfla_1394U0000100	Sfla-scaffold_1394:224	Sfla_9G0131400	Sfla-Chr9:100492757	7.53e-153	Dispersed
Sfla_1395U0000100	Sfla-scaffold_1395:16282	Sfla_4G0106300	Sfla-Chr4:85926822	0	Dispersed
Sfla_1400U0000200	Sfla-scaffold_1400:2637	Sfla_4G0098900	Sfla-Chr4:79960804	1.93e-47	Dispersed
Sfla_1401U0000100	Sfla-scaffold_1401:22280	Sfla_3G0494700	Sfla-Chr3:68086014	1.57e-70	Dispersed
Sfla_1402U0000100	Sfla-scaffold_1402:7681	Sfla_2G0501400	Sfla-Chr2:41726045	6.1e-11	Dispersed
Sfla_1402U0000200	Sfla-scaffold_1402:8871	Sfla_2G0345400	Sfla-Chr2:224696013	5.99e-21	Dispersed
Sfla_1402U0000300	Sfla-scaffold_1402:11064	Sfla_2G0343900	Sfla-Chr2:224314381	5.24e-128	Dispersed
Sfla_1403U0000200	Sfla-scaffold_1403:23397	Sfla_9G0083500	Sfla-Chr9:67404185	5.42e-166	Dispersed
Sfla_1406U0000100	Sfla-scaffold_1406:16437	Sfla_1G0423200	Sfla-Chr1:1249569	3.9e-40	Dispersed
Sfla_1410U0000100	Sfla-scaffold_1410:469	Sfla_1G0713500	Sfla-Chr1:211027462	2.98e-46	Dispersed
Sfla_1413U0000100	Sfla-scaffold_1413:11942	Sfla_4G0242700	Sfla-Chr4:175087072	4.44e-24	Dispersed
Sfla_1413U0000200	Sfla-scaffold_1413:17340	Sfla_1G0414500	Sfla-Chr1:296605288	3.88e-46	Dispersed
Sfla_1413U0000300	Sfla-scaffold_1413:24516	Sfla_3G0519800	Sfla-Chr3:81777000	3.39e-57	Dispersed
Sfla_1414U0000100	Sfla-scaffold_1414:15206	Sfla_4G0127100	Sfla-Chr4:108251023	0	Dispersed
Sfla_1414U0000200	Sfla-scaffold_1414:20394	Sfla_4G0127000	Sfla-Chr4:108248149	0	Dispersed
Sfla_1416U0000100	Sfla-scaffold_1416:9555	Sfla_2G0529500	Sfla-Chr2:54262733	6.51e-83	Dispersed
Sfla_1418U0000100	Sfla-scaffold_1418:6125	Sfla_8G0137600	Sfla-Chr8:99406695	1.86e-28	Dispersed
Sfla_1422U0000100	Sfla-scaffold_1422:258	Sfla_1G0697800	Sfla-Chr1:197789568	0	Dispersed
Sfla_1424U0000100	Sfla-scaffold_1424:193	Sfla_3G0588700	Sfla-Chr3:137892870	1.98e-112	Dispersed
Sfla_1424U0000200	Sfla-scaffold_1424:2104	Sfla_3G0588800	Sfla-Chr3:137895540	3.76e-54	Dispersed
Sfla_1425U0000100	Sfla-scaffold_1425:10272	Sfla_3G0001700	Sfla-Chr3:1747251	2.65e-20	Dispersed
Sfla_1425U0000200	Sfla-scaffold_1425:20438	Sfla_9G0301400	Sfla-Chr9:73479650	1.98e-170	Dispersed
Sfla_1426U0000100	Sfla-scaffold_1426:7729	Sfla_3G0043400	Sfla-Chr3:20865921	8.71e-138	Dispersed
Sfla_1426U0000200	Sfla-scaffold_1426:14782	Sfla_6G0599800	Sfla-Chr6:148243008	4.04e-135	Dispersed
Sfla_1430U0000100	Sfla-scaffold_1430:14043	Sfla_2G0217200	Sfla-Chr2:113020196	0	Dispersed
Sfla_1431U0000100	Sfla-scaffold_1431:14046	Sfla_1G0574100	Sfla-Chr1:103373565	2.24e-17	Dispersed
Sfla_1436U0000100	Sfla-scaffold_1436:3088	Sfla_2G0033100	Sfla-Chr2:14708180	2.42e-57	Dispersed
Sfla_1436U0000200	Sfla-scaffold_1436:11603	Sfla_2G0033100	Sfla-Chr2:14708180	3.8e-56	Dispersed
Sfla_1436U0000300	Sfla-scaffold_1436:17312	Sfla_2G0032900	Sfla-Chr2:14678073	7.06e-58	Dispersed
Sfla_1436U0000400	Sfla-scaffold_1436:2031	Sfla_1436U0000700	Sfla-scaffold_1436:19503	1.42e-62	Dispersed
Sfla_1436U0000500	Sfla-scaffold_1436:10535	Sfla_2G0449200	Sfla-Chr2:14439454	5.62e-61	Dispersed
Sfla_1436U0000600	Sfla-scaffold_1436:13342	Sfla_2G0449200	Sfla-Chr2:14439454	5e-63	Dispersed
Sfla_1436U0000700	Sfla-scaffold_1436:19503	Sfla_2G0449200	Sfla-Chr2:14439454	3.95e-58	Dispersed
Sfla_1436U0000800	Sfla-scaffold_1436:22352	Sfla_2G0449300	Sfla-Chr2:14537093	2.41e-52	Dispersed
Sfla_1438U0000100	Sfla-scaffold_1438:14605	Sfla_1G0090000	Sfla-Chr1:65677168	4.01e-50	Dispersed
Sfla_1438U0000200	Sfla-scaffold_1438:18548	Sfla_1G0661600	Sfla-Chr1:166614765	1.63e-86	Dispersed
Sfla_1441U0000100	Sfla-scaffold_1441:2503	Sfla_1449U0000100	Sfla-scaffold_1449:8623	1.42e-163	Dispersed
Sfla_1449U0000100	Sfla-scaffold_1449:8623	Sfla_5G0330800	Sfla-Chr5:39482122	7.55e-72	Dispersed
Sfla_1454U0000100	Sfla-scaffold_1454:21439	Sfla_9G0200300	Sfla-Chr9:141811287	1.79e-75	Dispersed
Sfla_1457U0000100	Sfla-scaffold_1457:22486	Sfla_8G0309800	Sfla-Chr8:64982103	3.14e-69	Dispersed
Sfla_1463U0000100	Sfla-scaffold_1463:8357	Sfla_3G0301200	Sfla-Chr3:197825514	1.73e-12	Dispersed
Sfla_1466U0000200	Sfla-scaffold_1466:15570	Sfla_2G0092400	Sfla-Chr2:44668802	1.57e-168	Dispersed
Sfla_1469U0000100	Sfla-scaffold_1469:24238	Sfla_6G0226300	Sfla-Chr6:135483002	1.52e-116	Dispersed
Sfla_1474U0000100	Sfla-scaffold_1474:7131	Sfla_6G0439400	Sfla-Chr6:48121235	3.81e-49	Dispersed
Sfla_1474U0000300	Sfla-scaffold_1474:19316	Sfla_4G0579500	Sfla-Chr4:178856137	3.39e-17	Dispersed
Sfla_1478U0000100	Sfla-scaffold_1478:20161	Sfla_0011U0010700	Sfla-scaffold_0011:2450347	1.14e-16	Dispersed
Sfla_1482U0000100	Sfla-scaffold_1482:18211	Sfla_3G0275800	Sfla-Chr3:181618620	0	Dispersed
Sfla_1495U0000100	Sfla-scaffold_1495:15086	Sfla_7G0201000	Sfla-Chr7:98251077	2.17e-25	Dispersed
Sfla_1496U0000100	Sfla-scaffold_1496:3239	Sfla_6G0538000	Sfla-Chr6:117143279	0	Dispersed
Sfla_1509U0000100	Sfla-scaffold_1509:3391	Sfla_2G0312900	Sfla-Chr2:197672275	2.71e-33	Dispersed
Sfla_1513U0000100	Sfla-scaffold_1513:3	Sfla_5G0154100	Sfla-Chr5:123464654	7.84e-119	Dispersed
Sfla_1513U0000200	Sfla-scaffold_1513:1473	Sfla_5G0154100	Sfla-Chr5:123464654	0	Dispersed
Sfla_1513U0000300	Sfla-scaffold_1513:4709	Sfla_5G0154100	Sfla-Chr5:123464654	3.63e-51	Dispersed
Sfla_1515U0000100	Sfla-scaffold_1515:21434	Sfla_6G0645800	Sfla-Chr6:172413358	5.17e-24	Dispersed
Sfla_1518U0000100	Sfla-scaffold_1518:11067	Sfla_2G0700800	Sfla-Chr2:164060069	0	Dispersed
Sfla_1518U0000300	Sfla-scaffold_1518:22318	Sfla_2G0270700	Sfla-Chr2:164048324	6.67e-162	Dispersed
Sfla_1522U0000100	Sfla-scaffold_1522:20457	Sfla_4G0358500	Sfla-Chr4:10490705	4.39e-49	Dispersed
Sfla_1528U0000100	Sfla-scaffold_1528:10384	Sfla_6G0633800	Sfla-Chr6:166037761	0	Dispersed
Sfla_1541U0000100	Sfla-scaffold_1541:14861	Sfla_2G0207200	Sfla-Chr2:107487225	4.55e-16	Dispersed
Sfla_1556U0000100	Sfla-scaffold_1556:6580	Sfla_3G0632400	Sfla-Chr3:172659212	1.04e-17	Dispersed
Sfla_1558U0000100	Sfla-scaffold_1558:7318	Sfla_7G0004900	Sfla-Chr7:2060683	0	Dispersed
Sfla_1560U0000200	Sfla-scaffold_1560:22055	Sfla_2G0390000	Sfla-Chr2:258773774	9.88e-79	Dispersed
Sfla_1572U0000100	Sfla-scaffold_1572:2639	Sfla_2G0828700	Sfla-Chr2:270193908	9.85e-25	Dispersed
Sfla_1572U0000200	Sfla-scaffold_1572:5568	Sfla_2G0700000	Sfla-Chr2:162286255	6.64e-59	Dispersed
Sfla_1572U0000300	Sfla-scaffold_1572:6185	Sfla_1G0649000	Sfla-Chr1:154034922	7e-13	Dispersed
Sfla_1574U0000100	Sfla-scaffold_1574:14256	Sfla_3G0501900	Sfla-Chr3:71718312	1.66e-123	Dispersed
Sfla_1583U0000100	Sfla-scaffold_1583:200	Sfla_3G0023300	Sfla-Chr3:10871846	7.03e-52	Dispersed
Sfla_1583U0000200	Sfla-scaffold_1583:14490	Sfla_3G0023400	Sfla-Chr3:10885634	2e-12	Dispersed
Sfla_1595U0000100	Sfla-scaffold_1595:13453	Sfla_5G0307700	Sfla-Chr5:24927637	2.44e-116	Dispersed
Sfla_1595U0000200	Sfla-scaffold_1595:16500	Sfla_2G0569600	Sfla-Chr2:72893953	9.03e-16	Dispersed
Sfla_1599U0000200	Sfla-scaffold_1599:21864	Sfla_4G0565100	Sfla-Chr4:170532358	0	Dispersed
Sfla_1603U0000200	Sfla-scaffold_1603:10814	Sfla_3G0078800	Sfla-Chr3:36838088	5.99e-123	Dispersed
Sfla_1611U0000100	Sfla-scaffold_1611:12153	Sfla_9G0060900	Sfla-Chr9:48587221	0	Dispersed
Sfla_1614U0000100	Sfla-scaffold_1614:9038	Sfla_7G0465000	Sfla-Chr7:89072162	3.02e-34	Dispersed
Sfla_1614U0000200	Sfla-scaffold_1614:14375	Sfla_7G0185400	Sfla-Chr7:89063928	0	Dispersed
Sfla_1614U0000300	Sfla-scaffold_1614:20617	Sfla_7G0184400	Sfla-Chr7:88820989	8.55e-71	Dispersed
Sfla_1617U0000200	Sfla-scaffold_1617:123	Sfla_1G0372500	Sfla-Chr1:270456363	5.89e-22	Dispersed
Sfla_1618U0000100	Sfla-scaffold_1618:1455	Sfla_2G0454300	Sfla-Chr2:17216690	5.7e-35	Dispersed
Sfla_1618U0000200	Sfla-scaffold_1618:15396	Sfla_2G0454200	Sfla-Chr2:17201477	0	Dispersed
Sfla_1624U0000100	Sfla-scaffold_1624:18327	Sfla_1G0573900	Sfla-Chr1:103262659	2.41e-13	Dispersed
Sfla_1632U0000200	Sfla-scaffold_1632:7052	Sfla_5G0207200	Sfla-Chr5:156350792	3.25e-103	Dispersed
Sfla_1632U0000300	Sfla-scaffold_1632:9265	Sfla_5G0208200	Sfla-Chr5:156565236	0	Dispersed
Sfla_1647U0000100	Sfla-scaffold_1647:15113	Sfla_3G0742600	Sfla-Chr3:236461796	2.97e-103	Dispersed
Sfla_1654U0000100	Sfla-scaffold_1654:13134	Sfla_5G0006000	Sfla-Chr5:7190885	2.18e-106	Dispersed
Sfla_1654U0000200	Sfla-scaffold_1654:12	Sfla_4G0406600	Sfla-Chr4:44821891	1.53e-32	Dispersed
Sfla_1668U0000100	Sfla-scaffold_1668:6881	Sfla_2G0524900	Sfla-Chr2:51482426	6.5e-57	Dispersed
Sfla_1668U0000200	Sfla-scaffold_1668:13423	Sfla_2G0106000	Sfla-Chr2:51282605	4.28e-34	Dispersed
Sfla_1671U0000100	Sfla-scaffold_1671:18230	Sfla_4G0327000	Sfla-Chr4:223952658	0	Dispersed
Sfla_1678U0000100	Sfla-scaffold_1678:6188	Sfla_3G0626800	Sfla-Chr3:167506752	1.12e-170	Dispersed
Sfla_1686U0000100	Sfla-scaffold_1686:12624	Sfla_6G0598800	Sfla-Chr6:147689327	1.86e-92	Dispersed
Sfla_1686U0000200	Sfla-scaffold_1686:13226	Sfla_6G0598800	Sfla-Chr6:147689327	7.9e-14	Dispersed
Sfla_1688U0000200	Sfla-scaffold_1688:8008	Sfla_5G0361000	Sfla-Chr5:57704334	0	Dispersed
Sfla_1693U0000100	Sfla-scaffold_1693:3222	Sfla_4G0656400	Sfla-Chr4:221474510	2.37e-136	Dispersed
Sfla_1693U0000200	Sfla-scaffold_1693:15497	Sfla_3G0004400	Sfla-Chr3:3300825	2.22e-22	Dispersed
Sfla_1693U0000400	Sfla-scaffold_1693:4228	Sfla_9G0152900	Sfla-Chr9:114051605	0	Dispersed
Sfla_1697U0000100	Sfla-scaffold_1697:4431	Sfla_3G0650200	Sfla-Chr3:182601367	4.28e-44	Dispersed
Sfla_1702U0000200	Sfla-scaffold_1702:14941	Sfla_2G0148200	Sfla-Chr2:73890137	8.63e-48	Dispersed
Sfla_1717U0000100	Sfla-scaffold_1717:4153	Sfla_8G0146300	Sfla-Chr8:105614675	0	Dispersed
Sfla_1721U0000100	Sfla-scaffold_1721:9257	Sfla_6G0001000	Sfla-Chr6:388882	0	Dispersed
Sfla_1722U0000200	Sfla-scaffold_1722:8969	Sfla_6G0015100	Sfla-Chr6:7645494	0	Dispersed
Sfla_1723U0000100	Sfla-scaffold_1723:2446	Sfla_1G0398000	Sfla-Chr1:284942802	3.95e-34	Dispersed
Sfla_1726U0000200	Sfla-scaffold_1726:12811	Sfla_5G0212800	Sfla-Chr5:160504444	3.75e-67	Dispersed
Sfla_1727U0000100	Sfla-scaffold_1727:8756	Sfla_2G0791900	Sfla-Chr2:238442165	9.81e-13	Dispersed
Sfla_1727U0000200	Sfla-scaffold_1727:4414	Sfla_1924U0000200	Sfla-scaffold_1924:8764	0	Dispersed
Sfla_1727U0000300	Sfla-scaffold_1727:17484	Sfla_2G0362400	Sfla-Chr2:238440555	4.26e-84	Dispersed
Sfla_1733U0000100	Sfla-scaffold_1733:20177	Sfla_8G0282700	Sfla-Chr8:49028976	3.55e-62	Dispersed
Sfla_1734U0000100	Sfla-scaffold_1734:12737	Sfla_1G0356300	Sfla-Chr1:256806225	1.29e-113	Dispersed
Sfla_1738U0000100	Sfla-scaffold_1738:3782	Sfla_6G0001000	Sfla-Chr6:388882	0	Dispersed
Sfla_1739U0000100	Sfla-scaffold_1739:11485	Sfla_3G0327400	Sfla-Chr3:215191696	3.86e-36	Dispersed
Sfla_1742U0000100	Sfla-scaffold_1742:15424	Sfla_2120U0000100	Sfla-scaffold_2120:420	0	Dispersed
Sfla_1747U0000100	Sfla-scaffold_1747:15257	Sfla_3G0325400	Sfla-Chr3:213047813	2.66e-32	Dispersed
Sfla_1747U0000200	Sfla-scaffold_1747:16576	Sfla_3G0324800	Sfla-Chr3:212869229	3.17e-45	Dispersed
Sfla_1747U0000300	Sfla-scaffold_1747:17009	Sfla_3G0327000	Sfla-Chr3:215102588	1.28e-37	Dispersed
Sfla_1757U0000100	Sfla-scaffold_1757:9505	Sfla_5G0128500	Sfla-Chr5:104451983	4.5e-76	Dispersed
Sfla_1766U0000300	Sfla-scaffold_1766:19653	Sfla_0011U0013600	Sfla-scaffold_0011:6331392	6.1e-36	Dispersed
Sfla_1773U0000100	Sfla-scaffold_1773:5923	Sfla_2G0341400	Sfla-Chr2:222317311	0	Dispersed
Sfla_1780U0000100	Sfla-scaffold_1780:4279	Sfla_6G0198700	Sfla-Chr6:123066589	0	Dispersed
Sfla_1780U0000200	Sfla-scaffold_1780:3393	Sfla_1G0402200	Sfla-Chr1:287579250	8.81e-69	Dispersed
Sfla_1786U0000100	Sfla-scaffold_1786:695	Sfla_3G0556400	Sfla-Chr3:106674532	8.02e-21	Dispersed
Sfla_1786U0000200	Sfla-scaffold_1786:17521	Sfla_1G0710800	Sfla-Chr1:208845537	8.5e-12	Dispersed
Sfla_1786U0000300	Sfla-scaffold_1786:12409	Sfla_2G0517000	Sfla-Chr2:48641871	5.21e-33	Dispersed
Sfla_1791U0000100	Sfla-scaffold_1791:6775	Sfla_0445U0000100	Sfla-scaffold_0445:98	3.22e-95	Dispersed
Sfla_1791U0000200	Sfla-scaffold_1791:18510	Sfla_1G0232700	Sfla-Chr1:158749738	2.04e-24	Dispersed
Sfla_1791U0000300	Sfla-scaffold_1791:11399	Sfla_1G0286200	Sfla-Chr1:200826120	2.16e-108	Dispersed
Sfla_1797U0000100	Sfla-scaffold_1797:2834	Sfla_9G0260600	Sfla-Chr9:42781348	2.97e-58	Dispersed
Sfla_1801U0000100	Sfla-scaffold_1801:6674	Sfla_2G0661400	Sfla-Chr2:130237499	9.99e-134	Dispersed
Sfla_1802U0000100	Sfla-scaffold_1802:7679	Sfla_6G0006400	Sfla-Chr6:2823289	5.17e-39	Dispersed
Sfla_1811U0000200	Sfla-scaffold_1811:875	Sfla_3G0712500	Sfla-Chr3:218621464	0	Dispersed
Sfla_1825U0000100	Sfla-scaffold_1825:7345	Sfla_4G0413000	Sfla-Chr4:50300625	6.33e-100	Dispersed
Sfla_1833U0000400	Sfla-scaffold_1833:9986	Sfla_7G0419900	Sfla-Chr7:65221300	2.71e-20	Dispersed
Sfla_1838U0000200	Sfla-scaffold_1838:10887	Sfla_1G0403900	Sfla-Chr1:289050966	8.78e-20	Dispersed
Sfla_1858U0000100	Sfla-scaffold_1858:5049	Sfla_1G0421400	Sfla-Chr1:153652	1.01e-26	Dispersed
Sfla_1865U0000100	Sfla-scaffold_1865:14330	Sfla_6G0146200	Sfla-Chr6:79299736	1.29e-20	Dispersed
Sfla_1866U0000200	Sfla-scaffold_1866:12500	Sfla_1G0259700	Sfla-Chr1:182336513	7.22e-82	Dispersed
Sfla_1889U0000300	Sfla-scaffold_1889:7463	Sfla_7G0459000	Sfla-Chr7:86806177	8.67e-12	Dispersed
Sfla_1891U0000200	Sfla-scaffold_1891:9188	Sfla_8G0434900	Sfla-Chr8:154020588	1.47e-19	Dispersed
Sfla_1907U0000100	Sfla-scaffold_1907:11309	Sfla_1G0389400	Sfla-Chr1:278479445	1.46e-99	Dispersed
Sfla_1924U0000100	Sfla-scaffold_1924:13980	Sfla_2G0791900	Sfla-Chr2:238442165	0	Dispersed
Sfla_1924U0000200	Sfla-scaffold_1924:8764	Sfla_7G0224000	Sfla-Chr7:117919857	0	Dispersed
Sfla_1926U0000100	Sfla-scaffold_1926:7534	Sfla_0024U0000400	Sfla-scaffold_0024:468747	1.69e-48	Dispersed
Sfla_1941U0000100	Sfla-scaffold_1941:7568	Sfla_2G0182600	Sfla-Chr2:91670680	0	Dispersed
Sfla_1941U0000200	Sfla-scaffold_1941:15687	Sfla_2G0182500	Sfla-Chr2:91662714	4.09e-79	Dispersed
Sfla_1942U0000200	Sfla-scaffold_1942:16726	Sfla_0166U0000700	Sfla-scaffold_0166:75783	1.86e-106	Dispersed
Sfla_1962U0000100	Sfla-scaffold_1962:46	Sfla_9G0067000	Sfla-Chr9:52837659	4.58e-80	Dispersed
Sfla_1962U0000200	Sfla-scaffold_1962:14495	Sfla_8G0008300	Sfla-Chr8:6433117	2.25e-68	Dispersed
Sfla_1963U0000100	Sfla-scaffold_1963:2523	Sfla_1075U0000300	Sfla-scaffold_1075:22969	3.65e-43	Dispersed
Sfla_1963U0000200	Sfla-scaffold_1963:2911	Sfla_0010U0009000	Sfla-scaffold_0010:14580854	8.47e-82	Dispersed
Sfla_1964U0000100	Sfla-scaffold_1964:18027	Sfla_1395U0000100	Sfla-scaffold_1395:16282	1.33e-41	Dispersed
Sfla_1965U0000100	Sfla-scaffold_1965:15112	Sfla_3G0361800	Sfla-Chr3:235094954	6.23e-20	Dispersed
Sfla_1967U0000200	Sfla-scaffold_1967:393	Sfla_8G0434300	Sfla-Chr8:153716250	8.64e-13	Dispersed
Sfla_1970U0000100	Sfla-scaffold_1970:11828	Sfla_1G0408000	Sfla-Chr1:292837450	0	Dispersed
Sfla_1G0000600	Sfla-Chr1:622315	Sfla_1G0000800	Sfla-Chr1:804056	0	Dispersed
Sfla_1G0000700	Sfla-Chr1:769516	Sfla_6G0550200	Sfla-Chr6:123120700	2.65e-46	Dispersed
Sfla_1G0000800	Sfla-Chr1:804056	Sfla_1G0422100	Sfla-Chr1:673378	0	Dispersed
Sfla_1G0000900	Sfla-Chr1:907135	Sfla_1G0079000	Sfla-Chr1:53926659	3.96e-120	Dispersed
Sfla_1G0001000	Sfla-Chr1:1017127	Sfla_1G0061900	Sfla-Chr1:41032074	3.68e-154	Dispersed
Sfla_1G0001100	Sfla-Chr1:1039917	Sfla_4G0672300	Sfla-Chr4:231347288	9.34e-171	Dispersed
Sfla_1G0001300	Sfla-Chr1:1163091	Sfla_6G0143900	Sfla-Chr6:78066603	7.85e-12	Dispersed
Sfla_1G0001600	Sfla-Chr1:1324450	Sfla_5G0401100	Sfla-Chr5:89139023	6.91e-74	Dispersed
Sfla_1G0002700	Sfla-Chr1:2104782	Sfla_3G0202800	Sfla-Chr3:115769066	0	Dispersed
Sfla_1G0002800	Sfla-Chr1:2190809	Sfla_3G0023800	Sfla-Chr3:10969750	3.96e-97	Dispersed
Sfla_1G0002900	Sfla-Chr1:2256168	Sfla_5G0309900	Sfla-Chr5:25742331	5.29e-40	Dispersed
Sfla_1G0003100	Sfla-Chr1:2470658	Sfla_5G0124100	Sfla-Chr5:99573791	0	Dispersed
Sfla_1G0003200	Sfla-Chr1:2512007	Sfla_4G0479200	Sfla-Chr4:110567130	2.46e-73	Dispersed
Sfla_1G0003400	Sfla-Chr1:2731237	Sfla_4G0379700	Sfla-Chr4:24884721	1.61e-52	Dispersed
Sfla_1G0003600	Sfla-Chr1:2811869	Sfla_3G0652200	Sfla-Chr3:183460122	2.51e-122	Dispersed
Sfla_1G0003700	Sfla-Chr1:2823159	Sfla_7G0013100	Sfla-Chr7:5832658	1.59e-79	Dispersed
Sfla_1G0004000	Sfla-Chr1:2990197	Sfla_6G0323700	Sfla-Chr6:182368796	3.68e-36	Dispersed
Sfla_1G0004300	Sfla-Chr1:3315666	Sfla_7G0395700	Sfla-Chr7:50189429	2.94e-23	Dispersed
Sfla_1G0004400	Sfla-Chr1:3331819	Sfla_6G0144800	Sfla-Chr6:78375636	1.56e-11	Dispersed
Sfla_1G0004600	Sfla-Chr1:3424357	Sfla_4G0046600	Sfla-Chr4:34728488	3.06e-78	Dispersed
Sfla_1G0004700	Sfla-Chr1:3429660	Sfla_2G0623300	Sfla-Chr2:102639708	6.3e-11	Dispersed
Sfla_1G0005500	Sfla-Chr1:3843330	Sfla_9G0398500	Sfla-Chr9:135868241	6.71e-38	Dispersed
Sfla_1G0006000	Sfla-Chr1:4148958	Sfla_3G0255200	Sfla-Chr3:163799906	1.56e-14	Dispersed
Sfla_1G0006400	Sfla-Chr1:4183285	Sfla_6G0306200	Sfla-Chr6:174240500	1.44e-47	Dispersed
Sfla_1G0006500	Sfla-Chr1:4216838	Sfla_8G0347200	Sfla-Chr8:93747833	9e-41	Dispersed
Sfla_1G0006600	Sfla-Chr1:4225477	Sfla_1G0082600	Sfla-Chr1:58361460	9.25e-44	Dispersed
Sfla_1G0006700	Sfla-Chr1:4289878	Sfla_6G0658000	Sfla-Chr6:178017519	4.32e-77	Dispersed
Sfla_1G0006900	Sfla-Chr1:4305159	Sfla_1G0065700	Sfla-Chr1:43812691	0	Dispersed
Sfla_1G0007000	Sfla-Chr1:4353042	Sfla_3G0732900	Sfla-Chr3:230769144	3.43e-27	Dispersed
Sfla_1G0007100	Sfla-Chr1:4405743	Sfla_6G0647100	Sfla-Chr6:172782863	2.67e-28	Dispersed
Sfla_1G0007200	Sfla-Chr1:4409340	Sfla_6G0647100	Sfla-Chr6:172782863	3.11e-25	Dispersed
Sfla_1G0007300	Sfla-Chr1:4413566	Sfla_6G0646900	Sfla-Chr6:172713132	3.1e-128	Dispersed
Sfla_1G0007400	Sfla-Chr1:4439580	Sfla_1G0007800	Sfla-Chr1:4534172	5.13e-16	Dispersed
Sfla_1G0007500	Sfla-Chr1:4469430	Sfla_7G0220000	Sfla-Chr7:114870250	0	Dispersed
Sfla_1G0007700	Sfla-Chr1:4489514	Sfla_7G0220000	Sfla-Chr7:114870250	0	Dispersed
Sfla_1G0007800	Sfla-Chr1:4534172	Sfla_7G0221100	Sfla-Chr7:115420377	4.76e-43	Dispersed
Sfla_1G0008100	Sfla-Chr1:4764914	Sfla_5G0451600	Sfla-Chr5:133496870	1.27e-88	Dispersed
Sfla_1G0008500	Sfla-Chr1:5329463	Sfla_7G0038600	Sfla-Chr7:16667746	1.88e-74	Dispersed
Sfla_1G0008800	Sfla-Chr1:5424220	Sfla_1G0065500	Sfla-Chr1:43623120	7.99e-54	Dispersed
Sfla_1G0009300	Sfla-Chr1:5696375	Sfla_7G0020600	Sfla-Chr7:8973709	1.08e-148	Dispersed
Sfla_1G0009400	Sfla-Chr1:5761671	Sfla_1G0028300	Sfla-Chr1:17405023	0	Dispersed
Sfla_1G0009500	Sfla-Chr1:5858957	Sfla_1G0371800	Sfla-Chr1:268949466	9.49e-44	Dispersed
Sfla_1G0010000	Sfla-Chr1:6275173	Sfla_3G0479000	Sfla-Chr3:57777135	1.17e-82	Dispersed
Sfla_1G0010300	Sfla-Chr1:6405225	Sfla_3G0479000	Sfla-Chr3:57777135	1.77e-84	Dispersed
Sfla_1G0011300	Sfla-Chr1:7144278	Sfla_1G0627800	Sfla-Chr1:133318188	2.27e-115	Dispersed
Sfla_1G0011400	Sfla-Chr1:7169286	Sfla_1G0080700	Sfla-Chr1:56583275	2.85e-101	Dispersed
Sfla_1G0011500	Sfla-Chr1:7180823	Sfla_7G0286500	Sfla-Chr7:160652355	3.63e-166	Dispersed
Sfla_1G0011600	Sfla-Chr1:7202990	Sfla_1G0080700	Sfla-Chr1:56583275	2.85e-101	Dispersed
Sfla_1G0012000	Sfla-Chr1:7334260	Sfla_1G0574900	Sfla-Chr1:103675879	1.65e-71	Dispersed
Sfla_1G0012100	Sfla-Chr1:7367877	Sfla_1G0063000	Sfla-Chr1:42126728	0	Dispersed
Sfla_1G0012600	Sfla-Chr1:7597098	Sfla_1G0042800	Sfla-Chr1:28387527	2.76e-148	Dispersed
Sfla_1G0012700	Sfla-Chr1:7765594	Sfla_1G0249800	Sfla-Chr1:175524645	1.06e-148	Dispersed
Sfla_1G0013100	Sfla-Chr1:7971752	Sfla_1G0079900	Sfla-Chr1:55789733	2.77e-120	Dispersed
Sfla_1G0013200	Sfla-Chr1:8035490	Sfla_1G0433000	Sfla-Chr1:8528239	1.06e-106	Dispersed
Sfla_1G0013300	Sfla-Chr1:8078726	Sfla_1G0015200	Sfla-Chr1:8673358	7.04e-117	Dispersed
Sfla_1G0013800	Sfla-Chr1:8240997	Sfla_4G0294500	Sfla-Chr4:207083376	0	Dispersed
Sfla_1G0014200	Sfla-Chr1:8314621	Sfla_4G0294500	Sfla-Chr4:207083376	0	Dispersed
Sfla_1G0014500	Sfla-Chr1:8415815	Sfla_1G0079900	Sfla-Chr1:55789733	6.76e-141	Dispersed
Sfla_1G0014700	Sfla-Chr1:8435351	Sfla_4G0317300	Sfla-Chr4:219354372	4.35e-46	Dispersed
Sfla_1G0015200	Sfla-Chr1:8673358	Sfla_6G0180100	Sfla-Chr6:110759866	4.43e-118	Dispersed
Sfla_1G0015300	Sfla-Chr1:8696548	Sfla_1G0497900	Sfla-Chr1:56499155	1.28e-107	Dispersed
Sfla_1G0015600	Sfla-Chr1:8848261	Sfla_6G0227700	Sfla-Chr6:136293174	9.23e-48	Dispersed
Sfla_1G0015700	Sfla-Chr1:8861010	Sfla_3G0343100	Sfla-Chr3:222031015	6.36e-170	Dispersed
Sfla_1G0015900	Sfla-Chr1:9019027	Sfla_2G0327300	Sfla-Chr2:208233823	0	Dispersed
Sfla_1G0016000	Sfla-Chr1:9025698	Sfla_4G0326500	Sfla-Chr4:223594436	2.43e-37	Dispersed
Sfla_1G0016100	Sfla-Chr1:9049459	Sfla_4G0326500	Sfla-Chr4:223594436	3.42e-19	Dispersed
Sfla_1G0016800	Sfla-Chr1:9343453	Sfla_9G0003100	Sfla-Chr9:1374822	2.99e-131	Dispersed
Sfla_1G0016900	Sfla-Chr1:9518845	Sfla_5G0408300	Sfla-Chr5:96740866	0	Dispersed
Sfla_1G0017300	Sfla-Chr1:9585961	Sfla_6G0470900	Sfla-Chr6:67034459	1.33e-20	Dispersed
Sfla_1G0017500	Sfla-Chr1:9758261	Sfla_7G0300000	Sfla-Chr7:3731363	0	Dispersed
Sfla_1G0017600	Sfla-Chr1:9803332	Sfla_6G0660400	Sfla-Chr6:178581524	6.05e-88	Dispersed
Sfla_1G0017700	Sfla-Chr1:9806661	Sfla_6G0660400	Sfla-Chr6:178581524	0	Dispersed
Sfla_1G0017900	Sfla-Chr1:10013897	Sfla_4G0495900	Sfla-Chr4:124375345	3.02e-41	Dispersed
Sfla_1G0018100	Sfla-Chr1:10025596	Sfla_6G0501200	Sfla-Chr6:87854770	1.54e-13	Dispersed
Sfla_1G0018200	Sfla-Chr1:10042370	Sfla_2G0342400	Sfla-Chr2:223318672	0	Dispersed
Sfla_1G0018300	Sfla-Chr1:10112885	Sfla_4G0272100	Sfla-Chr4:194417087	1.46e-14	Dispersed
Sfla_1G0018400	Sfla-Chr1:10120074	Sfla_4G0272100	Sfla-Chr4:194417087	0	Dispersed
Sfla_1G0018500	Sfla-Chr1:10131245	Sfla_1G0234600	Sfla-Chr1:160662962	3.8e-54	Dispersed
Sfla_1G0019000	Sfla-Chr1:10802874	Sfla_5G0193700	Sfla-Chr5:149629546	6.73e-128	Dispersed
Sfla_1G0019100	Sfla-Chr1:10855732	Sfla_3G0138100	Sfla-Chr3:68410250	1.69e-174	Dispersed
Sfla_1G0019200	Sfla-Chr1:10867209	Sfla_3G0114200	Sfla-Chr3:55778358	7.33e-42	Dispersed
Sfla_1G0019400	Sfla-Chr1:10971291	Sfla_6G0660700	Sfla-Chr6:178696235	8.08e-64	Dispersed
Sfla_1G0019500	Sfla-Chr1:11021794	Sfla_8G0261000	Sfla-Chr8:33301111	4.61e-39	Dispersed
Sfla_1G0019600	Sfla-Chr1:11024474	Sfla_3G0315000	Sfla-Chr3:205938387	8.89e-49	Dispersed
Sfla_1G0019700	Sfla-Chr1:11177807	Sfla_4G0596100	Sfla-Chr4:189565949	2.98e-11	Dispersed
Sfla_1G0020300	Sfla-Chr1:11377216	Sfla_4G0496000	Sfla-Chr4:124504383	0	Dispersed
Sfla_1G0020400	Sfla-Chr1:11454395	Sfla_3G0114800	Sfla-Chr3:55989966	3.93e-77	Dispersed
Sfla_1G0020700	Sfla-Chr1:11780118	Sfla_5G0002900	Sfla-Chr5:3032849	1.46e-139	Dispersed
Sfla_1G0020800	Sfla-Chr1:11808405	Sfla_3G0067400	Sfla-Chr3:31791270	1.48e-69	Dispersed
Sfla_1G0020900	Sfla-Chr1:11827560	Sfla_5G0408600	Sfla-Chr5:97307605	4.48e-127	Dispersed
Sfla_1G0021000	Sfla-Chr1:11974095	Sfla_4G0113000	Sfla-Chr4:92377028	2.07e-169	Dispersed
Sfla_1G0021200	Sfla-Chr1:12059131	Sfla_9G0003500	Sfla-Chr9:1534816	7.53e-28	Dispersed
Sfla_1G0021600	Sfla-Chr1:12176182	Sfla_8G0324700	Sfla-Chr8:77950084	0	Dispersed
Sfla_1G0021700	Sfla-Chr1:12403440	Sfla_4G0180300	Sfla-Chr4:138409624	5.3e-41	Dispersed
Sfla_1G0021900	Sfla-Chr1:12469733	Sfla_2G0397400	Sfla-Chr2:264786671	1.42e-177	Dispersed
Sfla_1G0022200	Sfla-Chr1:12714680	Sfla_3G0106000	Sfla-Chr3:50183535	7.91e-62	Dispersed
Sfla_1G0022400	Sfla-Chr1:12835254	Sfla_3G0115700	Sfla-Chr3:56324875	0	Dispersed
Sfla_1G0022500	Sfla-Chr1:12847357	Sfla_3G0116200	Sfla-Chr3:56452220	0	Dispersed
Sfla_1G0022600	Sfla-Chr1:12857574	Sfla_3G0115700	Sfla-Chr3:56324875	0	Dispersed
Sfla_1G0022700	Sfla-Chr1:12873949	Sfla_3G0116200	Sfla-Chr3:56452220	4.4e-121	Dispersed
Sfla_1G0022800	Sfla-Chr1:12884277	Sfla_4G0314000	Sfla-Chr4:217126471	2.36e-74	Dispersed
Sfla_1G0022900	Sfla-Chr1:12891382	Sfla_4G0314000	Sfla-Chr4:217126471	2.7e-71	Dispersed
Sfla_1G0023200	Sfla-Chr1:13010400	Sfla_1G0023500	Sfla-Chr1:13054036	1.02e-78	Dispersed
Sfla_1G0023300	Sfla-Chr1:13033919	Sfla_4G0076200	Sfla-Chr4:60530383	3.6e-154	Dispersed
Sfla_1G0023400	Sfla-Chr1:13040406	Sfla_4G0076200	Sfla-Chr4:60530383	4e-57	Dispersed
Sfla_1G0023500	Sfla-Chr1:13054036	Sfla_4G0076200	Sfla-Chr4:60530383	2.33e-99	Dispersed
Sfla_1G0023700	Sfla-Chr1:13121743	Sfla_4G0496500	Sfla-Chr4:125041250	4.65e-40	Dispersed
Sfla_1G0023900	Sfla-Chr1:13152247	Sfla_3G0356500	Sfla-Chr3:231628701	0	Dispersed
Sfla_1G0024300	Sfla-Chr1:13476471	Sfla_9G0003800	Sfla-Chr9:1688646	0	Dispersed
Sfla_1G0024500	Sfla-Chr1:13551424	Sfla_3G0507100	Sfla-Chr3:74452038	2.38e-28	Dispersed
Sfla_1G0024600	Sfla-Chr1:13666471	Sfla_6G0488300	Sfla-Chr6:78204984	4.62e-33	Dispersed
Sfla_1G0024800	Sfla-Chr1:13776315	Sfla_2G0719100	Sfla-Chr2:181019172	4.87e-51	Dispersed
Sfla_1G0024900	Sfla-Chr1:13871390	Sfla_8G0252700	Sfla-Chr8:28904177	5.09e-41	Dispersed
Sfla_1G0025000	Sfla-Chr1:13884575	Sfla_8G0252700	Sfla-Chr8:28904177	4.93e-11	Dispersed
Sfla_1G0025300	Sfla-Chr1:14171506	Sfla_4G0667100	Sfla-Chr4:227701917	5.03e-110	Dispersed
Sfla_1G0025600	Sfla-Chr1:14243486	Sfla_3G0740500	Sfla-Chr3:234578914	0	Dispersed
Sfla_1G0025900	Sfla-Chr1:14359376	Sfla_8G0105300	Sfla-Chr8:75824367	0	Dispersed
Sfla_1G0026200	Sfla-Chr1:14995747	Sfla_6G0311200	Sfla-Chr6:176794588	6.41e-49	Dispersed
Sfla_1G0026300	Sfla-Chr1:15972443	Sfla_1G0443800	Sfla-Chr1:15727015	9.36e-72	Dispersed
Sfla_1G0026400	Sfla-Chr1:16030007	Sfla_4G0418900	Sfla-Chr4:57278147	4.34e-109	Dispersed
Sfla_1G0026600	Sfla-Chr1:16125893	Sfla_4G0593200	Sfla-Chr4:187480676	1.25e-34	Dispersed
Sfla_1G0026800	Sfla-Chr1:16226541	Sfla_2G0659100	Sfla-Chr2:127599594	0	Dispersed
Sfla_1G0026900	Sfla-Chr1:16259894	Sfla_2G0011700	Sfla-Chr2:5222238	8.56e-53	Dispersed
Sfla_1G0027100	Sfla-Chr1:16334789	Sfla_3G0512100	Sfla-Chr3:77755894	5.33e-33	Dispersed
Sfla_1G0027600	Sfla-Chr1:17050958	Sfla_2G0750700	Sfla-Chr2:210994414	0	Dispersed
Sfla_1G0027800	Sfla-Chr1:17205581	Sfla_3G0737100	Sfla-Chr3:232422490	9.04e-78	Dispersed
Sfla_1G0029400	Sfla-Chr1:18703815	Sfla_1G0477700	Sfla-Chr1:38772129	0	Dispersed
Sfla_1G0029500	Sfla-Chr1:18796457	Sfla_1G0477700	Sfla-Chr1:38772129	0	Dispersed
Sfla_1G0029700	Sfla-Chr1:19069913	Sfla_4G0389900	Sfla-Chr4:30641635	8.78e-40	Dispersed
Sfla_1G0029800	Sfla-Chr1:19175872	Sfla_5G0227200	Sfla-Chr5:167775194	0	Dispersed
Sfla_1G0030000	Sfla-Chr1:19219058	Sfla_8G0270000	Sfla-Chr8:41596747	9.88e-11	Dispersed
Sfla_1G0030600	Sfla-Chr1:20099150	Sfla_3G0152400	Sfla-Chr3:77196790	1.11e-113	Dispersed
Sfla_1G0031000	Sfla-Chr1:20243187	Sfla_4G0423600	Sfla-Chr4:60112847	0	Dispersed
Sfla_1G0031100	Sfla-Chr1:20316878	Sfla_8G0429200	Sfla-Chr8:151572528	2.45e-128	Dispersed
Sfla_1G0031600	Sfla-Chr1:20408592	Sfla_2G0748400	Sfla-Chr2:207533788	0	Dispersed
Sfla_1G0031700	Sfla-Chr1:20442305	Sfla_4G0519500	Sfla-Chr4:137871310	0	Dispersed
Sfla_1G0032600	Sfla-Chr1:20739101	Sfla_2G0580900	Sfla-Chr2:79997151	1.31e-67	Dispersed
Sfla_1G0032700	Sfla-Chr1:20925464	Sfla_2G0054000	Sfla-Chr2:24428415	5.62e-75	Dispersed
Sfla_1G0032900	Sfla-Chr1:20966964	Sfla_5G0473200	Sfla-Chr5:149159930	8.07e-50	Dispersed
Sfla_1G0033000	Sfla-Chr1:21333744	Sfla_5G0155900	Sfla-Chr5:125390958	3.66e-74	Dispersed
Sfla_1G0033200	Sfla-Chr1:21440705	Sfla_3G0154500	Sfla-Chr3:78694295	0	Dispersed
Sfla_1G0033400	Sfla-Chr1:21543158	Sfla_1G0033600	Sfla-Chr1:21581857	0	Dispersed
Sfla_1G0033500	Sfla-Chr1:21562446	Sfla_3G0154500	Sfla-Chr3:78694295	1.5e-176	Dispersed
Sfla_1G0033600	Sfla-Chr1:21581857	Sfla_3G0154500	Sfla-Chr3:78694295	6.19e-177	Dispersed
Sfla_1G0033700	Sfla-Chr1:21651421	Sfla_1G0033500	Sfla-Chr1:21562446	3.3e-67	Dispersed
Sfla_1G0033800	Sfla-Chr1:21717883	Sfla_1G0033500	Sfla-Chr1:21562446	4.44e-162	Dispersed
Sfla_1G0033900	Sfla-Chr1:21792967	Sfla_6G0072600	Sfla-Chr6:37656862	0	Dispersed
Sfla_1G0034100	Sfla-Chr1:21958104	Sfla_6G0179300	Sfla-Chr6:110415315	4.32e-38	Dispersed
Sfla_1G0034400	Sfla-Chr1:22460720	Sfla_5G0456600	Sfla-Chr5:136055979	1.45e-75	Dispersed
Sfla_1G0034700	Sfla-Chr1:22593706	Sfla_7G0509100	Sfla-Chr7:122894902	8.64e-121	Dispersed
Sfla_1G0034800	Sfla-Chr1:22689898	Sfla_8G0402900	Sfla-Chr8:135037706	3.02e-32	Dispersed
Sfla_1G0035200	Sfla-Chr1:22962866	Sfla_1G0838400	Sfla-Chr1:297264597	2.22e-67	Dispersed
Sfla_1G0035800	Sfla-Chr1:23306507	Sfla_3G0156300	Sfla-Chr3:80317297	0	Dispersed
Sfla_1G0036100	Sfla-Chr1:23373803	Sfla_1G0438700	Sfla-Chr1:11500773	1.01e-17	Dispersed
Sfla_1G0036200	Sfla-Chr1:23376316	Sfla_1G0438700	Sfla-Chr1:11500773	7.92e-57	Dispersed
Sfla_1G0036300	Sfla-Chr1:23432704	Sfla_9G0105900	Sfla-Chr9:84268885	2.78e-73	Dispersed
Sfla_1G0036600	Sfla-Chr1:23720494	Sfla_6G0521300	Sfla-Chr6:107882309	6.26e-98	Dispersed
Sfla_1G0037000	Sfla-Chr1:24002034	Sfla_6G0520800	Sfla-Chr6:107048599	3.18e-42	Dispersed
Sfla_1G0037300	Sfla-Chr1:24420716	Sfla_6G0520400	Sfla-Chr6:106645547	1.28e-16	Dispersed
Sfla_1G0037400	Sfla-Chr1:24476184	Sfla_1G0454900	Sfla-Chr1:25061677	3.88e-43	Dispersed
Sfla_1G0037900	Sfla-Chr1:24690452	Sfla_7G0478200	Sfla-Chr7:95383502	1.84e-73	Dispersed
Sfla_1G0038400	Sfla-Chr1:24892887	Sfla_6G0115800	Sfla-Chr6:61694859	7e-158	Dispersed
Sfla_1G0038700	Sfla-Chr1:25254237	Sfla_5G0036100	Sfla-Chr5:30011424	3.25e-130	Dispersed
Sfla_1G0038800	Sfla-Chr1:25347491	Sfla_2G0460400	Sfla-Chr2:21321246	3.46e-15	Dispersed
Sfla_1G0039200	Sfla-Chr1:25519288	Sfla_6G0078000	Sfla-Chr6:40986010	9.63e-22	Dispersed
Sfla_1G0039300	Sfla-Chr1:25777940	Sfla_6G0518200	Sfla-Chr6:104948354	1.13e-122	Dispersed
Sfla_1G0039400	Sfla-Chr1:25838699	Sfla_4G0534300	Sfla-Chr4:150611036	2.36e-80	Dispersed
Sfla_1G0039700	Sfla-Chr1:26063703	Sfla_1G0040000	Sfla-Chr1:26367159	2.38e-110	Dispersed
Sfla_1G0039800	Sfla-Chr1:26121572	Sfla_3G0745700	Sfla-Chr3:240415415	1.98e-56	Dispersed
Sfla_1G0039900	Sfla-Chr1:26159582	Sfla_1G0040400	Sfla-Chr1:26549021	6.99e-109	Dispersed
Sfla_1G0040000	Sfla-Chr1:26367159	Sfla_1G0040400	Sfla-Chr1:26549021	2.38e-110	Dispersed
Sfla_1G0040200	Sfla-Chr1:26405828	Sfla_1G0039700	Sfla-Chr1:26063703	1.09e-56	Dispersed
Sfla_1G0040300	Sfla-Chr1:26506490	Sfla_3G0745700	Sfla-Chr3:240415415	8.43e-56	Dispersed
Sfla_1G0040900	Sfla-Chr1:27249590	Sfla_4G0421200	Sfla-Chr4:58258833	1.09e-47	Dispersed
Sfla_1G0041100	Sfla-Chr1:27426561	Sfla_5G0099100	Sfla-Chr5:74681911	7.27e-28	Dispersed
Sfla_1G0041500	Sfla-Chr1:27774585	Sfla_7G0411700	Sfla-Chr7:58980610	7.68e-59	Dispersed
Sfla_1G0041600	Sfla-Chr1:27796374	Sfla_3G0331800	Sfla-Chr3:217192896	1.09e-87	Dispersed
Sfla_1G0041700	Sfla-Chr1:27801826	Sfla_2G0673800	Sfla-Chr2:141331558	5.17e-15	Dispersed
Sfla_1G0041900	Sfla-Chr1:27882228	Sfla_4G0508700	Sfla-Chr4:131517491	1.53e-136	Dispersed
Sfla_1G0042200	Sfla-Chr1:27927493	Sfla_1G0505000	Sfla-Chr1:63247798	8.54e-34	Dispersed
Sfla_1G0042300	Sfla-Chr1:28044732	Sfla_1G0258300	Sfla-Chr1:181792045	0	Dispersed
Sfla_1G0042400	Sfla-Chr1:28127004	Sfla_1G0552100	Sfla-Chr1:90150773	0	Dispersed
Sfla_1G0042500	Sfla-Chr1:28198660	Sfla_8G0172300	Sfla-Chr8:122737604	0	Dispersed
Sfla_1G0042800	Sfla-Chr1:28387527	Sfla_6G0468400	Sfla-Chr6:65396900	0	Dispersed
Sfla_1G0043000	Sfla-Chr1:28418575	Sfla_9G0372000	Sfla-Chr9:120415958	9.76e-143	Dispersed
Sfla_1G0043400	Sfla-Chr1:28882630	Sfla_4G0018000	Sfla-Chr4:13504400	9.15e-57	Dispersed
Sfla_1G0043900	Sfla-Chr1:29258431	Sfla_9G0091700	Sfla-Chr9:71964514	1.35e-26	Dispersed
Sfla_1G0044000	Sfla-Chr1:29351583	Sfla_4G0506600	Sfla-Chr4:130374950	1.47e-108	Dispersed
Sfla_1G0044700	Sfla-Chr1:29716296	Sfla_4G0080800	Sfla-Chr4:64209126	2.39e-47	Dispersed
Sfla_1G0045000	Sfla-Chr1:29737867	Sfla_9G0161400	Sfla-Chr9:118558323	2.45e-61	Dispersed
Sfla_1G0045200	Sfla-Chr1:29798341	Sfla_6G0547400	Sfla-Chr6:121961452	0	Dispersed
Sfla_1G0046100	Sfla-Chr1:30120929	Sfla_3G0161500	Sfla-Chr3:83833626	1.53e-128	Dispersed
Sfla_1G0046500	Sfla-Chr1:30207147	Sfla_4G0357600	Sfla-Chr4:10033036	2.96e-18	Dispersed
Sfla_1G0046600	Sfla-Chr1:30220876	Sfla_1G0091800	Sfla-Chr1:67268821	5.6e-104	Dispersed
Sfla_1G0046800	Sfla-Chr1:30311579	Sfla_0059U0000300	Sfla-scaffold_0059:74388	5.91e-11	Dispersed
Sfla_1G0047300	Sfla-Chr1:30585868	Sfla_3G0463300	Sfla-Chr3:48830913	0	Dispersed
Sfla_1G0047700	Sfla-Chr1:30954136	Sfla_9G0353800	Sfla-Chr9:110879636	4.44e-14	Dispersed
Sfla_1G0047900	Sfla-Chr1:31065941	Sfla_2G0293900	Sfla-Chr2:182442893	4.16e-90	Dispersed
Sfla_1G0048200	Sfla-Chr1:31777100	Sfla_3G0209900	Sfla-Chr3:120762852	2.66e-38	Dispersed
Sfla_1G0048400	Sfla-Chr1:31884599	Sfla_4G0502000	Sfla-Chr4:128208328	1.48e-20	Dispersed
Sfla_1G0048500	Sfla-Chr1:31968250	Sfla_4G0459300	Sfla-Chr4:91145177	4.16e-23	Dispersed
Sfla_1G0048700	Sfla-Chr1:32313059	Sfla_4G0501100	Sfla-Chr4:127823177	1.22e-19	Dispersed
Sfla_1G0048900	Sfla-Chr1:32355991	Sfla_7G0243300	Sfla-Chr7:132819663	4.02e-90	Dispersed
Sfla_1G0049000	Sfla-Chr1:32363476	Sfla_2G0646200	Sfla-Chr2:117743924	1.93e-56	Dispersed
Sfla_1G0049100	Sfla-Chr1:32371136	Sfla_4G0501100	Sfla-Chr4:127823177	1.22e-19	Dispersed
Sfla_1G0049700	Sfla-Chr1:32999920	Sfla_1G0736400	Sfla-Chr1:224489765	0	Dispersed
Sfla_1G0050200	Sfla-Chr1:33317270	Sfla_6G0146200	Sfla-Chr6:79299736	1.7e-31	Dispersed
Sfla_1G0050300	Sfla-Chr1:33318072	Sfla_6G0146200	Sfla-Chr6:79299736	2.65e-23	Dispersed
Sfla_1G0050500	Sfla-Chr1:33450267	Sfla_3G0688900	Sfla-Chr3:204511921	1.34e-29	Dispersed
Sfla_1G0050600	Sfla-Chr1:33782330	Sfla_9G0243300	Sfla-Chr9:26502545	7.62e-124	Dispersed
Sfla_1G0050700	Sfla-Chr1:33812111	Sfla_1G0471900	Sfla-Chr1:34161040	4.73e-104	Dispersed
Sfla_1G0050800	Sfla-Chr1:33925417	Sfla_5G0482700	Sfla-Chr5:152979424	0	Dispersed
Sfla_1G0050900	Sfla-Chr1:34005030	Sfla_1G0471600	Sfla-Chr1:33910742	1.19e-64	Dispersed
Sfla_1G0051000	Sfla-Chr1:34037846	Sfla_5G0130400	Sfla-Chr5:105752117	4.49e-57	Dispersed
Sfla_1G0051300	Sfla-Chr1:34377196	Sfla_4G0499500	Sfla-Chr4:126804330	0	Dispersed
Sfla_1G0052000	Sfla-Chr1:34526584	Sfla_4G0498700	Sfla-Chr4:126481920	1.21e-175	Dispersed
Sfla_1G0052100	Sfla-Chr1:34569648	Sfla_9G0277400	Sfla-Chr9:55177997	3.68e-38	Dispersed
Sfla_1G0052200	Sfla-Chr1:34641019	Sfla_6G0512700	Sfla-Chr6:99940745	0	Dispersed
Sfla_1G0052400	Sfla-Chr1:34888834	Sfla_4G0124300	Sfla-Chr4:106236184	3.55e-46	Dispersed
Sfla_1G0052500	Sfla-Chr1:34959423	Sfla_0274U0000200	Sfla-scaffold_0274:19408	7.88e-31	Dispersed
Sfla_1G0052600	Sfla-Chr1:34960278	Sfla_1G0474800	Sfla-Chr1:36564716	1.52e-21	Dispersed
Sfla_1G0052700	Sfla-Chr1:34971707	Sfla_1G0473700	Sfla-Chr1:35657765	1.75e-56	Dispersed
Sfla_1G0052900	Sfla-Chr1:35017071	Sfla_1G0474800	Sfla-Chr1:36564716	1.56e-135	Dispersed
Sfla_1G0053000	Sfla-Chr1:35116049	Sfla_1G0480500	Sfla-Chr1:41296879	8.92e-104	Dispersed
Sfla_1G0053100	Sfla-Chr1:35122791	Sfla_1G0473600	Sfla-Chr1:35638591	0	Dispersed
Sfla_1G0053200	Sfla-Chr1:35149951	Sfla_1G0473600	Sfla-Chr1:35638591	0	Dispersed
Sfla_1G0053300	Sfla-Chr1:35182018	Sfla_1G0480500	Sfla-Chr1:41296879	0	Dispersed
Sfla_1G0053700	Sfla-Chr1:35500650	Sfla_4G0524200	Sfla-Chr4:145244107	6e-160	Dispersed
Sfla_1G0054500	Sfla-Chr1:36791205	Sfla_4G0421600	Sfla-Chr4:58675078	9.75e-92	Dispersed
Sfla_1G0054600	Sfla-Chr1:36915355	Sfla_4G0152200	Sfla-Chr4:123579902	1.96e-113	Dispersed
Sfla_1G0054700	Sfla-Chr1:36919909	Sfla_1G0656400	Sfla-Chr1:160753513	1.52e-30	Dispersed
Sfla_1G0055000	Sfla-Chr1:37058589	Sfla_2G0144300	Sfla-Chr2:71480316	2.01e-28	Dispersed
Sfla_1G0055500	Sfla-Chr1:37171070	Sfla_7G0340600	Sfla-Chr7:23094078	1.08e-34	Dispersed
Sfla_1G0055900	Sfla-Chr1:37428985	Sfla_1G0559800	Sfla-Chr1:94293517	1.13e-132	Dispersed
Sfla_1G0056000	Sfla-Chr1:37500788	Sfla_1G0559800	Sfla-Chr1:94293517	3.53e-173	Dispersed
Sfla_1G0056200	Sfla-Chr1:37796838	Sfla_7G0552300	Sfla-Chr7:162649556	1.86e-36	Dispersed
Sfla_1G0056300	Sfla-Chr1:38000684	Sfla_2G0314300	Sfla-Chr2:198190168	4.6e-30	Dispersed
Sfla_1G0056900	Sfla-Chr1:38330551	Sfla_1G0184100	Sfla-Chr1:118332889	0	Dispersed
Sfla_1G0057100	Sfla-Chr1:38356164	Sfla_5G0525400	Sfla-Chr5:176192231	1.75e-73	Dispersed
Sfla_1G0057300	Sfla-Chr1:38379200	Sfla_4G0170400	Sfla-Chr4:132183095	2.64e-30	Dispersed
Sfla_1G0057400	Sfla-Chr1:38701398	Sfla_1G0029400	Sfla-Chr1:18703815	1.86e-48	Dispersed
Sfla_1G0058400	Sfla-Chr1:38946668	Sfla_5G0432200	Sfla-Chr5:120999302	6.03e-37	Dispersed
Sfla_1G0058500	Sfla-Chr1:38958958	Sfla_4G0489400	Sfla-Chr4:117672982	6.3e-61	Dispersed
Sfla_1G0058700	Sfla-Chr1:39373477	Sfla_6G0199200	Sfla-Chr6:123242351	5.71e-12	Dispersed
Sfla_1G0059200	Sfla-Chr1:39615596	Sfla_4G0394300	Sfla-Chr4:35567440	2.17e-117	Dispersed
Sfla_1G0059500	Sfla-Chr1:39673734	Sfla_1G0059800	Sfla-Chr1:39711307	1.4e-13	Dispersed
Sfla_1G0059600	Sfla-Chr1:39681939	Sfla_1G0059800	Sfla-Chr1:39711307	6.71e-16	Dispersed
Sfla_1G0060400	Sfla-Chr1:40066091	Sfla_8G0157500	Sfla-Chr8:111423133	5.95e-86	Dispersed
Sfla_1G0060500	Sfla-Chr1:40111850	Sfla_2G0255400	Sfla-Chr2:149921434	4.11e-115	Dispersed
Sfla_1G0060700	Sfla-Chr1:40162514	Sfla_4G0519400	Sfla-Chr4:137799520	1.1e-89	Dispersed
Sfla_1G0060800	Sfla-Chr1:40206146	Sfla_4G0438400	Sfla-Chr4:71585110	8.57e-11	Dispersed
Sfla_1G0060900	Sfla-Chr1:40299858	Sfla_1G0323900	Sfla-Chr1:226283127	6.01e-15	Dispersed
Sfla_1G0061000	Sfla-Chr1:40363249	Sfla_4G0438400	Sfla-Chr4:71585110	2.33e-11	Dispersed
Sfla_1G0061200	Sfla-Chr1:40437054	Sfla_1G0323900	Sfla-Chr1:226283127	3.4e-14	Dispersed
Sfla_1G0061600	Sfla-Chr1:40669862	Sfla_2G0662800	Sfla-Chr2:130765447	0	Dispersed
Sfla_1G0061900	Sfla-Chr1:41032074	Sfla_8G0120300	Sfla-Chr8:88067735	0	Dispersed
Sfla_1G0062500	Sfla-Chr1:41724318	Sfla_3G0556800	Sfla-Chr3:106774794	8.35e-48	Dispersed
Sfla_1G0062900	Sfla-Chr1:42098380	Sfla_7G0192300	Sfla-Chr7:92861990	1.53e-164	Dispersed
Sfla_1G0063000	Sfla-Chr1:42126728	Sfla_1G0086500	Sfla-Chr1:63411245	4.44e-20	Dispersed
Sfla_1G0063100	Sfla-Chr1:42268478	Sfla_5G0409300	Sfla-Chr5:97989618	1.27e-21	Dispersed
Sfla_1G0063200	Sfla-Chr1:42287282	Sfla_2G0545500	Sfla-Chr2:61217345	1.76e-23	Dispersed
Sfla_1G0063300	Sfla-Chr1:42434520	Sfla_7G0239500	Sfla-Chr7:127816182	0	Dispersed
Sfla_1G0063400	Sfla-Chr1:42482536	Sfla_5G0125300	Sfla-Chr5:100927924	1.02e-42	Dispersed
Sfla_1G0063500	Sfla-Chr1:42533975	Sfla_5G0124400	Sfla-Chr5:100290774	1.97e-162	Dispersed
Sfla_1G0063600	Sfla-Chr1:42559301	Sfla_5G0125300	Sfla-Chr5:100927924	5.47e-99	Dispersed
Sfla_1G0063700	Sfla-Chr1:42575010	Sfla_6G0624800	Sfla-Chr6:159892182	1.46e-39	Dispersed
Sfla_1G0063800	Sfla-Chr1:42576963	Sfla_6G0624800	Sfla-Chr6:159892182	1.39e-55	Dispersed
Sfla_1G0064000	Sfla-Chr1:42995880	Sfla_2G0816800	Sfla-Chr2:261235250	0	Dispersed
Sfla_1G0064600	Sfla-Chr1:43185552	Sfla_9G0232600	Sfla-Chr9:19954627	7.53e-134	Dispersed
Sfla_1G0064800	Sfla-Chr1:43206167	Sfla_8G0208700	Sfla-Chr8:149020121	0	Dispersed
Sfla_1G0064900	Sfla-Chr1:43262942	Sfla_4G0627800	Sfla-Chr4:205959676	3.74e-93	Dispersed
Sfla_1G0065000	Sfla-Chr1:43287980	Sfla_4G0627800	Sfla-Chr4:205959676	0	Dispersed
Sfla_1G0065100	Sfla-Chr1:43373795	Sfla_4G0458000	Sfla-Chr4:89934340	1.73e-22	Dispersed
Sfla_1G0065400	Sfla-Chr1:43553593	Sfla_2G0569000	Sfla-Chr2:72719759	0	Dispersed
Sfla_1G0065500	Sfla-Chr1:43623120	Sfla_1G0307500	Sfla-Chr1:215123970	4.68e-21	Dispersed
Sfla_1G0065700	Sfla-Chr1:43812691	Sfla_2G0606000	Sfla-Chr2:91180118	2.67e-161	Dispersed
Sfla_1G0065900	Sfla-Chr1:43914984	Sfla_4G0549900	Sfla-Chr4:160226881	0	Dispersed
Sfla_1G0066000	Sfla-Chr1:43917791	Sfla_2G0302100	Sfla-Chr2:188819352	2.38e-18	Dispersed
Sfla_1G0066100	Sfla-Chr1:43942992	Sfla_5G0226300	Sfla-Chr5:167353531	2.39e-102	Dispersed
Sfla_1G0066300	Sfla-Chr1:44033261	Sfla_4G0303100	Sfla-Chr4:212088337	1.53e-46	Dispersed
Sfla_1G0066400	Sfla-Chr1:44055916	Sfla_8G0342400	Sfla-Chr8:90806247	0	Dispersed
Sfla_1G0066500	Sfla-Chr1:44235549	Sfla_6G0537200	Sfla-Chr6:116374910	5.25e-53	Dispersed
Sfla_1G0066600	Sfla-Chr1:44294636	Sfla_1G0066900	Sfla-Chr1:44370090	0	Dispersed
Sfla_1G0066700	Sfla-Chr1:44328000	Sfla_1G0066900	Sfla-Chr1:44370090	0	Dispersed
Sfla_1G0066800	Sfla-Chr1:44349071	Sfla_4G0161700	Sfla-Chr4:128682196	0	Dispersed
Sfla_1G0066900	Sfla-Chr1:44370090	Sfla_4G0161700	Sfla-Chr4:128682196	0	Dispersed
Sfla_1G0067000	Sfla-Chr1:44421004	Sfla_7G0099400	Sfla-Chr7:44870406	1.67e-35	Dispersed
Sfla_1G0067100	Sfla-Chr1:44513716	Sfla_1G0612100	Sfla-Chr1:124308950	5.53e-47	Dispersed
Sfla_1G0067500	Sfla-Chr1:44866018	Sfla_4G0040000	Sfla-Chr4:28872110	2.16e-19	Dispersed
Sfla_1G0067900	Sfla-Chr1:45203587	Sfla_6G0125300	Sfla-Chr6:67325063	1.02e-174	Dispersed
Sfla_1G0068000	Sfla-Chr1:45275358	Sfla_6G0125300	Sfla-Chr6:67325063	5.49e-24	Dispersed
Sfla_1G0068400	Sfla-Chr1:45519123	Sfla_5G0483000	Sfla-Chr5:153032417	1.47e-29	Dispersed
Sfla_1G0069300	Sfla-Chr1:45797425	Sfla_8G0314200	Sfla-Chr8:68497085	1.35e-75	Dispersed
Sfla_1G0069700	Sfla-Chr1:46042764	Sfla_8G0210300	Sfla-Chr8:149939557	2.78e-83	Dispersed
Sfla_1G0069800	Sfla-Chr1:46059890	Sfla_9G0104000	Sfla-Chr9:82913929	1.12e-37	Dispersed
Sfla_1G0070200	Sfla-Chr1:46140580	Sfla_8G0315300	Sfla-Chr8:69553477	2.82e-26	Dispersed
Sfla_1G0070400	Sfla-Chr1:46306773	Sfla_9G0327800	Sfla-Chr9:93221850	5.56e-28	Dispersed
Sfla_1G0070600	Sfla-Chr1:46492823	Sfla_4G0110500	Sfla-Chr4:89392382	2.84e-11	Dispersed
Sfla_1G0070700	Sfla-Chr1:46753782	Sfla_2G0250600	Sfla-Chr2:143899247	1.36e-95	Dispersed
Sfla_1G0071100	Sfla-Chr1:47091394	Sfla_3G0226400	Sfla-Chr3:138650028	1.85e-42	Dispersed
Sfla_1G0071700	Sfla-Chr1:47381682	Sfla_8G0410900	Sfla-Chr8:141366811	2e-26	Dispersed
Sfla_1G0072300	Sfla-Chr1:47608003	Sfla_3G0717200	Sfla-Chr3:221527326	1.25e-17	Dispersed
Sfla_1G0072900	Sfla-Chr1:48292322	Sfla_1G0075200	Sfla-Chr1:50340829	2.69e-11	Dispersed
Sfla_1G0073100	Sfla-Chr1:48443507	Sfla_3G0519000	Sfla-Chr3:81534807	2.79e-68	Dispersed
Sfla_1G0073400	Sfla-Chr1:48563053	Sfla_1G0363300	Sfla-Chr1:262236512	7.24e-58	Dispersed
Sfla_1G0073600	Sfla-Chr1:48682206	Sfla_1G0491300	Sfla-Chr1:48846192	4.18e-42	Dispersed
Sfla_1G0073700	Sfla-Chr1:48735143	Sfla_1G0491100	Sfla-Chr1:48795517	2.41e-51	Dispersed
Sfla_1G0073800	Sfla-Chr1:48764446	Sfla_1G0490600	Sfla-Chr1:48619651	9.53e-51	Dispersed
Sfla_1G0074000	Sfla-Chr1:49267833	Sfla_5G0313100	Sfla-Chr5:27287960	1.07e-39	Dispersed
Sfla_1G0074400	Sfla-Chr1:49477285	Sfla_2G0310300	Sfla-Chr2:195822787	2.18e-25	Dispersed
Sfla_1G0075200	Sfla-Chr1:50340829	Sfla_5G0439700	Sfla-Chr5:127552510	1.93e-11	Dispersed
Sfla_1G0075600	Sfla-Chr1:50796195	Sfla_3G0399500	Sfla-Chr3:13205143	0	Dispersed
Sfla_1G0075700	Sfla-Chr1:50835008	Sfla_1G0749800	Sfla-Chr1:236215685	0	Dispersed
Sfla_1G0076300	Sfla-Chr1:51257156	Sfla_8G0353200	Sfla-Chr8:98962561	1.68e-36	Dispersed
Sfla_1G0076400	Sfla-Chr1:51365224	Sfla_8G0378300	Sfla-Chr8:116045276	5.27e-19	Dispersed
Sfla_1G0076600	Sfla-Chr1:51614133	Sfla_2G0087800	Sfla-Chr2:42198036	1.3e-39	Dispersed
Sfla_1G0076800	Sfla-Chr1:51644799	Sfla_9G0124700	Sfla-Chr9:95608516	3.06e-172	Dispersed
Sfla_1G0077000	Sfla-Chr1:51794234	Sfla_3G0656400	Sfla-Chr3:185322032	7.5e-13	Dispersed
Sfla_1G0077100	Sfla-Chr1:51804983	Sfla_5G0463100	Sfla-Chr5:141114740	1.01e-41	Dispersed
Sfla_1G0077200	Sfla-Chr1:51931273	Sfla_8G0342400	Sfla-Chr8:90806247	2.57e-139	Dispersed
Sfla_1G0077300	Sfla-Chr1:51953562	Sfla_2G0166300	Sfla-Chr2:85127875	4.91e-28	Dispersed
Sfla_1G0077500	Sfla-Chr1:51958533	Sfla_7G0472200	Sfla-Chr7:92083455	4.75e-51	Dispersed
Sfla_1G0077600	Sfla-Chr1:52146460	Sfla_4G0091500	Sfla-Chr4:71266789	7.18e-110	Dispersed
Sfla_1G0078000	Sfla-Chr1:52747220	Sfla_6G0057300	Sfla-Chr6:28255097	1.93e-62	Dispersed
Sfla_1G0078100	Sfla-Chr1:52768280	Sfla_2G0412900	Sfla-Chr2:275651534	1.21e-120	Dispersed
Sfla_1G0078600	Sfla-Chr1:53651830	Sfla_4G0407500	Sfla-Chr4:45670930	6.51e-40	Dispersed
Sfla_1G0078700	Sfla-Chr1:53660933	Sfla_7G0087000	Sfla-Chr7:40044625	3.66e-12	Dispersed
Sfla_1G0079000	Sfla-Chr1:53926659	Sfla_9G0030400	Sfla-Chr9:22017935	4.19e-18	Dispersed
Sfla_1G0079600	Sfla-Chr1:55574889	Sfla_4G0393600	Sfla-Chr4:33677614	4.93e-57	Dispersed
Sfla_1G0079900	Sfla-Chr1:55789733	Sfla_1G0433000	Sfla-Chr1:8528239	1.85e-140	Dispersed
Sfla_1G0080300	Sfla-Chr1:56337960	Sfla_6G0227700	Sfla-Chr6:136293174	2.12e-48	Dispersed
Sfla_1G0080600	Sfla-Chr1:56532176	Sfla_1G0433100	Sfla-Chr1:8554937	1.21e-118	Dispersed
Sfla_1G0080700	Sfla-Chr1:56583275	Sfla_4G0652500	Sfla-Chr4:219358572	2.56e-96	Dispersed
Sfla_1G0080800	Sfla-Chr1:56685026	Sfla_6G0227700	Sfla-Chr6:136293174	4.19e-48	Dispersed
Sfla_1G0081400	Sfla-Chr1:57497189	Sfla_2G0363600	Sfla-Chr2:238694468	1.78e-90	Dispersed
Sfla_1G0082200	Sfla-Chr1:58143737	Sfla_4G0446600	Sfla-Chr4:79791508	6.43e-109	Dispersed
Sfla_1G0082400	Sfla-Chr1:58273105	Sfla_1G0433000	Sfla-Chr1:8528239	4.72e-116	Dispersed
Sfla_1G0083200	Sfla-Chr1:58750518	Sfla_7G0368200	Sfla-Chr7:36714377	5.26e-100	Dispersed
Sfla_1G0083300	Sfla-Chr1:59017738	Sfla_6G0519000	Sfla-Chr6:105498393	3.49e-63	Dispersed
Sfla_1G0083500	Sfla-Chr1:59382519	Sfla_5G0435400	Sfla-Chr5:124119519	9.35e-67	Dispersed
Sfla_1G0083600	Sfla-Chr1:59458665	Sfla_1G0367500	Sfla-Chr1:265968483	3.97e-140	Dispersed
Sfla_1G0083800	Sfla-Chr1:59776706	Sfla_8G0081400	Sfla-Chr8:60115310	2.11e-124	Dispersed
Sfla_1G0083900	Sfla-Chr1:59835334	Sfla_5G0234900	Sfla-Chr5:171947884	5.78e-11	Dispersed
Sfla_1G0084100	Sfla-Chr1:60217788	Sfla_1G0503200	Sfla-Chr1:61344034	0	Dispersed
Sfla_1G0084600	Sfla-Chr1:60891641	Sfla_6G0509800	Sfla-Chr6:97753857	2.14e-71	Dispersed
Sfla_1G0084700	Sfla-Chr1:60905971	Sfla_2G0302000	Sfla-Chr2:188732153	0	Dispersed
Sfla_1G0085000	Sfla-Chr1:61461923	Sfla_5G0454400	Sfla-Chr5:134946027	3.22e-107	Dispersed
Sfla_1G0085700	Sfla-Chr1:62747973	Sfla_1G0695000	Sfla-Chr1:196153686	3.34e-16	Dispersed
Sfla_1G0086200	Sfla-Chr1:63179187	Sfla_1G0566200	Sfla-Chr1:98929519	2.59e-30	Dispersed
Sfla_1G0086300	Sfla-Chr1:63242201	Sfla_7G0144900	Sfla-Chr7:66984397	0	Dispersed
Sfla_1G0086500	Sfla-Chr1:63411245	Sfla_4G0404500	Sfla-Chr4:43325188	1.83e-40	Dispersed
Sfla_1G0086600	Sfla-Chr1:63412454	Sfla_3G0357100	Sfla-Chr3:232105521	2.98e-89	Dispersed
Sfla_1G0086800	Sfla-Chr1:63603531	Sfla_4G0647300	Sfla-Chr4:216219189	3.36e-84	Dispersed
Sfla_1G0087000	Sfla-Chr1:63676130	Sfla_7G0292500	Sfla-Chr7:318827	6.88e-138	Dispersed
Sfla_1G0087300	Sfla-Chr1:63891866	Sfla_8G0339600	Sfla-Chr8:89414899	2.94e-37	Dispersed
Sfla_1G0087400	Sfla-Chr1:63894382	Sfla_9G0254300	Sfla-Chr9:37145780	3.05e-63	Dispersed
Sfla_1G0087500	Sfla-Chr1:63911129	Sfla_5G0434300	Sfla-Chr5:123308071	8.97e-20	Dispersed
Sfla_1G0087900	Sfla-Chr1:63992480	Sfla_9G0241700	Sfla-Chr9:25296309	8.93e-158	Dispersed
Sfla_1G0088000	Sfla-Chr1:64196525	Sfla_6G0679300	Sfla-Chr6:189182058	8.1e-26	Dispersed
Sfla_1G0088500	Sfla-Chr1:64705233	Sfla_9G0242000	Sfla-Chr9:25756535	5.06e-65	Dispersed
Sfla_1G0088600	Sfla-Chr1:64767181	Sfla_1G0102400	Sfla-Chr1:74367621	0	Dispersed
Sfla_1G0089000	Sfla-Chr1:64909382	Sfla_3G0610100	Sfla-Chr3:155826466	2.98e-40	Dispersed
Sfla_1G0089200	Sfla-Chr1:65076240	Sfla_6G0157200	Sfla-Chr6:88169323	5.12e-17	Dispersed
Sfla_1G0089500	Sfla-Chr1:65286446	Sfla_6G0649200	Sfla-Chr6:173507237	8.99e-99	Dispersed
Sfla_1G0089900	Sfla-Chr1:65585144	Sfla_9G0247400	Sfla-Chr9:29799035	8.01e-25	Dispersed
Sfla_1G0090000	Sfla-Chr1:65677168	Sfla_4G0169400	Sfla-Chr4:131959597	7.63e-117	Dispersed
Sfla_1G0090200	Sfla-Chr1:65925077	Sfla_3G0018900	Sfla-Chr3:9034951	0	Dispersed
Sfla_1G0090300	Sfla-Chr1:65937598	Sfla_1G0692700	Sfla-Chr1:194607069	1.09e-127	Dispersed
Sfla_1G0090500	Sfla-Chr1:65981361	Sfla_4G0268900	Sfla-Chr4:192926901	1.31e-48	Dispersed
Sfla_1G0090600	Sfla-Chr1:66015338	Sfla_6G0270700	Sfla-Chr6:156787150	1.14e-17	Dispersed
Sfla_1G0091000	Sfla-Chr1:66935127	Sfla_7G0106800	Sfla-Chr7:48065686	9.3e-37	Dispersed
Sfla_1G0091600	Sfla-Chr1:67159990	Sfla_9G0062500	Sfla-Chr9:49680244	2.9e-18	Dispersed
Sfla_1G0092900	Sfla-Chr1:69258934	Sfla_6G0518400	Sfla-Chr6:105122501	7.05e-35	Dispersed
Sfla_1G0093000	Sfla-Chr1:69319254	Sfla_5G0337800	Sfla-Chr5:42424782	7.39e-69	Dispersed
Sfla_1G0093100	Sfla-Chr1:69320823	Sfla_8G0248400	Sfla-Chr8:25517971	1.66e-39	Dispersed
Sfla_1G0093200	Sfla-Chr1:69326564	Sfla_3G0308100	Sfla-Chr3:202099944	1.08e-92	Dispersed
Sfla_1G0093300	Sfla-Chr1:69354890	Sfla_8G0248400	Sfla-Chr8:25517971	5.98e-23	Dispersed
Sfla_1G0093600	Sfla-Chr1:69627883	Sfla_1G0666900	Sfla-Chr1:172279896	4.39e-79	Dispersed
Sfla_1G0093700	Sfla-Chr1:69715651	Sfla_7G0047800	Sfla-Chr7:21418217	2.61e-106	Dispersed
Sfla_1G0093800	Sfla-Chr1:69886291	Sfla_3G0746500	Sfla-Chr3:241018997	7.81e-105	Dispersed
Sfla_1G0094800	Sfla-Chr1:70835664	Sfla_9G0322200	Sfla-Chr9:89831757	2.69e-34	Dispersed
Sfla_1G0095500	Sfla-Chr1:71062863	Sfla_7G0389300	Sfla-Chr7:47499095	3.32e-31	Dispersed
Sfla_1G0095600	Sfla-Chr1:71092923	Sfla_5G0475200	Sfla-Chr5:149690827	5.19e-71	Dispersed
Sfla_1G0095700	Sfla-Chr1:71114906	Sfla_1G0096400	Sfla-Chr1:71357780	6.26e-100	Dispersed
Sfla_1G0095800	Sfla-Chr1:71160853	Sfla_1G0096500	Sfla-Chr1:71420969	0	Dispersed
Sfla_1G0096100	Sfla-Chr1:71300052	Sfla_8G0283500	Sfla-Chr8:49456751	5.15e-89	Dispersed
Sfla_1G0096500	Sfla-Chr1:71420969	Sfla_5G0076700	Sfla-Chr5:57565001	6.59e-125	Dispersed
Sfla_1G0096800	Sfla-Chr1:71571817	Sfla_1G0591400	Sfla-Chr1:110588762	7.63e-33	Dispersed
Sfla_1G0096900	Sfla-Chr1:71574676	Sfla_8G0431000	Sfla-Chr8:152553776	7.17e-179	Dispersed
Sfla_1G0097000	Sfla-Chr1:71654292	Sfla_2G0123700	Sfla-Chr2:60873069	0	Dispersed
Sfla_1G0097100	Sfla-Chr1:71660501	Sfla_1G0646100	Sfla-Chr1:151271723	1.55e-122	Dispersed
Sfla_1G0097200	Sfla-Chr1:71662404	Sfla_2G0749800	Sfla-Chr2:209277671	1.92e-106	Dispersed
Sfla_1G0097400	Sfla-Chr1:71716401	Sfla_2G0000500	Sfla-Chr2:468462	4.86e-171	Dispersed
Sfla_1G0097600	Sfla-Chr1:71770318	Sfla_1G0222900	Sfla-Chr1:150033656	7.06e-83	Dispersed
Sfla_1G0097700	Sfla-Chr1:71916617	Sfla_6G0566400	Sfla-Chr6:130784250	1.71e-143	Dispersed
Sfla_1G0097800	Sfla-Chr1:71937822	Sfla_3G0133800	Sfla-Chr3:65759984	0	Dispersed
Sfla_1G0098000	Sfla-Chr1:71956105	Sfla_3G0559200	Sfla-Chr3:110995561	0	Dispersed
Sfla_1G0098100	Sfla-Chr1:72088136	Sfla_7G0375500	Sfla-Chr7:41377204	1.41e-31	Dispersed
Sfla_1G0098200	Sfla-Chr1:72169112	Sfla_3G0662300	Sfla-Chr3:189082679	0	Dispersed
Sfla_1G0098300	Sfla-Chr1:72177342	Sfla_4G0503100	Sfla-Chr4:128589412	7.5e-31	Dispersed
Sfla_1G0098400	Sfla-Chr1:72220057	Sfla_1G0061200	Sfla-Chr1:40437054	5.8e-13	Dispersed
Sfla_1G0098600	Sfla-Chr1:72254054	Sfla_7G0113900	Sfla-Chr7:50717863	5.8e-92	Dispersed
Sfla_1G0098700	Sfla-Chr1:72254972	Sfla_3G0126000	Sfla-Chr3:62335264	7.35e-15	Dispersed
Sfla_1G0098800	Sfla-Chr1:72275944	Sfla_6G0540700	Sfla-Chr6:117994841	1.66e-24	Dispersed
Sfla_1G0099100	Sfla-Chr1:72403129	Sfla_1G0311600	Sfla-Chr1:217001069	1.78e-77	Dispersed
Sfla_1G0099300	Sfla-Chr1:72524275	Sfla_8G0216500	Sfla-Chr8:153157600	1.49e-109	Dispersed
Sfla_1G0099600	Sfla-Chr1:72615445	Sfla_6G0229000	Sfla-Chr6:136855472	3.59e-14	Dispersed
Sfla_1G0099700	Sfla-Chr1:72768625	Sfla_6G0087400	Sfla-Chr6:45213110	4.81e-21	Dispersed
Sfla_1G0099900	Sfla-Chr1:72861130	Sfla_2G0678700	Sfla-Chr2:144264820	9.7e-94	Dispersed
Sfla_1G0100000	Sfla-Chr1:72903080	Sfla_4G0406200	Sfla-Chr4:44331222	2.21e-159	Dispersed
Sfla_1G0100100	Sfla-Chr1:72955545	Sfla_1G0781700	Sfla-Chr1:261646172	2.64e-15	Dispersed
Sfla_1G0100400	Sfla-Chr1:73173712	Sfla_1G0289300	Sfla-Chr1:202803471	3.38e-60	Dispersed
Sfla_1G0100500	Sfla-Chr1:73372780	Sfla_8G0215500	Sfla-Chr8:152849284	0	Dispersed
Sfla_1G0100700	Sfla-Chr1:73506765	Sfla_7G0489000	Sfla-Chr7:104809244	1.28e-51	Dispersed
Sfla_1G0100800	Sfla-Chr1:73538104	Sfla_1G0419500	Sfla-Chr1:298364561	1.89e-44	Dispersed
Sfla_1G0100900	Sfla-Chr1:73605047	Sfla_7G0130000	Sfla-Chr7:57695811	2.12e-101	Dispersed
Sfla_1G0101000	Sfla-Chr1:73647708	Sfla_5G0083000	Sfla-Chr5:63739704	2.83e-99	Dispersed
Sfla_1G0101300	Sfla-Chr1:73856411	Sfla_6G0101400	Sfla-Chr6:53405064	2.28e-79	Dispersed
Sfla_1G0101400	Sfla-Chr1:73885255	Sfla_6G0671800	Sfla-Chr6:185394918	1.21e-96	Dispersed
Sfla_1G0101500	Sfla-Chr1:73933357	Sfla_2G0057200	Sfla-Chr2:25807719	1.16e-25	Dispersed
Sfla_1G0101800	Sfla-Chr1:73972706	Sfla_6G0330000	Sfla-Chr6:185397233	3.27e-37	Dispersed
Sfla_1G0102000	Sfla-Chr1:74018340	Sfla_3G0740500	Sfla-Chr3:234578914	0	Dispersed
Sfla_1G0102200	Sfla-Chr1:74127328	Sfla_5G0230900	Sfla-Chr5:169703349	1.6e-57	Dispersed
Sfla_1G0102400	Sfla-Chr1:74367621	Sfla_9G0041000	Sfla-Chr9:29460958	0	Dispersed
Sfla_1G0102500	Sfla-Chr1:74515483	Sfla_1105U0000100	Sfla-scaffold_1105:21194	7.52e-21	Dispersed
Sfla_1G0102900	Sfla-Chr1:74855007	Sfla_3G0742600	Sfla-Chr3:236461796	7.13e-143	Dispersed
Sfla_1G0103100	Sfla-Chr1:75018607	Sfla_4G0585200	Sfla-Chr4:182981362	0	Dispersed
Sfla_1G0103300	Sfla-Chr1:75033173	Sfla_2192U0000100	Sfla-scaffold_2192:1243	1.3e-12	Dispersed
Sfla_1G0103400	Sfla-Chr1:75054870	Sfla_7G0411200	Sfla-Chr7:58508060	1.02e-27	Dispersed
Sfla_1G0103800	Sfla-Chr1:75215065	Sfla_7G0182200	Sfla-Chr7:87848111	4.84e-57	Dispersed
Sfla_1G0104000	Sfla-Chr1:75322143	Sfla_2G0155500	Sfla-Chr2:79735515	8.92e-18	Dispersed
Sfla_1G0104600	Sfla-Chr1:75788461	Sfla_9G0274000	Sfla-Chr9:53582138	3.14e-45	Dispersed
Sfla_1G0104900	Sfla-Chr1:76079467	Sfla_6G0163300	Sfla-Chr6:95179910	3.06e-92	Dispersed
Sfla_1G0105000	Sfla-Chr1:76084523	Sfla_7G0184300	Sfla-Chr7:88788932	0	Dispersed
Sfla_1G0105300	Sfla-Chr1:76511787	Sfla_6G0259800	Sfla-Chr6:152521909	0	Dispersed
Sfla_1G0105500	Sfla-Chr1:76554913	Sfla_6G0259800	Sfla-Chr6:152521909	2.84e-85	Dispersed
Sfla_1G0105600	Sfla-Chr1:76584676	Sfla_6G0259800	Sfla-Chr6:152521909	0	Dispersed
Sfla_1G0105800	Sfla-Chr1:76611310	Sfla_4G0241900	Sfla-Chr4:174744043	2.79e-41	Dispersed
Sfla_1G0105900	Sfla-Chr1:76624574	Sfla_5G0235400	Sfla-Chr5:172139083	6.8e-27	Dispersed
Sfla_1G0106200	Sfla-Chr1:76706054	Sfla_6G0442400	Sfla-Chr6:50189414	0	Dispersed
Sfla_1G0106300	Sfla-Chr1:76904646	Sfla_8G0173000	Sfla-Chr8:123227997	0	Dispersed
Sfla_1G0106500	Sfla-Chr1:77186203	Sfla_8G0170500	Sfla-Chr8:121170631	8.28e-42	Dispersed
Sfla_1G0106600	Sfla-Chr1:77276897	Sfla_6G0127100	Sfla-Chr6:68676726	1.3e-76	Dispersed
Sfla_1G0107200	Sfla-Chr1:77480673	Sfla_7G0127100	Sfla-Chr7:56234322	0	Dispersed
Sfla_1G0107300	Sfla-Chr1:77494991	Sfla_6G0439100	Sfla-Chr6:47900905	1.98e-158	Dispersed
Sfla_1G0107400	Sfla-Chr1:77499930	Sfla_3G0358600	Sfla-Chr3:232636631	2.2e-138	Dispersed
Sfla_1G0107500	Sfla-Chr1:77509982	Sfla_7G0128500	Sfla-Chr7:56908782	1.16e-129	Dispersed
Sfla_1G0107800	Sfla-Chr1:77612165	Sfla_7G0492800	Sfla-Chr7:108475155	1.21e-47	Dispersed
Sfla_1G0108000	Sfla-Chr1:77688719	Sfla_1G0528800	Sfla-Chr1:77548084	3.79e-79	Dispersed
Sfla_1G0108100	Sfla-Chr1:77707769	Sfla_1G0528900	Sfla-Chr1:77551208	2.41e-88	Dispersed
Sfla_1G0108200	Sfla-Chr1:77721181	Sfla_1G0528900	Sfla-Chr1:77551208	3.46e-83	Dispersed
Sfla_1G0108800	Sfla-Chr1:78615511	Sfla_1G0361500	Sfla-Chr1:261378097	1.87e-15	Dispersed
Sfla_1G0109200	Sfla-Chr1:78843204	Sfla_6G0588700	Sfla-Chr6:140694646	2.39e-74	Dispersed
Sfla_1G0109500	Sfla-Chr1:78912118	Sfla_6G0207300	Sfla-Chr6:128107868	4.46e-138	Dispersed
Sfla_1G0109600	Sfla-Chr1:79007062	Sfla_6G0085500	Sfla-Chr6:44612233	7.49e-97	Dispersed
Sfla_1G0109900	Sfla-Chr1:79292619	Sfla_3G0469100	Sfla-Chr3:51926072	5.19e-90	Dispersed
Sfla_1G0110000	Sfla-Chr1:79302456	Sfla_3G0468000	Sfla-Chr3:51237411	4.15e-115	Dispersed
Sfla_1G0110100	Sfla-Chr1:79314304	Sfla_8G0207900	Sfla-Chr8:148483605	6.46e-52	Dispersed
Sfla_1G0110900	Sfla-Chr1:79820917	Sfla_4G0251200	Sfla-Chr4:182046930	5.89e-64	Dispersed
Sfla_1G0111200	Sfla-Chr1:79972544	Sfla_3G0705700	Sfla-Chr3:215118624	0	Dispersed
Sfla_1G0111600	Sfla-Chr1:80180028	Sfla_6G0146000	Sfla-Chr6:78967403	3.21e-142	Dispersed
Sfla_1G0111900	Sfla-Chr1:80290782	Sfla_3G0329200	Sfla-Chr3:215916950	6.42e-12	Dispersed
Sfla_1G0112000	Sfla-Chr1:80295720	Sfla_3G0220800	Sfla-Chr3:133540996	6.71e-76	Dispersed
Sfla_1G0112100	Sfla-Chr1:80297176	Sfla_3G0220800	Sfla-Chr3:133540996	5.28e-123	Dispersed
Sfla_1G0112200	Sfla-Chr1:80320928	Sfla_3G0584100	Sfla-Chr3:133654743	0	Dispersed
Sfla_1G0112300	Sfla-Chr1:80365658	Sfla_3G0044800	Sfla-Chr3:21530845	1.26e-42	Dispersed
Sfla_1G0112500	Sfla-Chr1:80428837	Sfla_5G0062400	Sfla-Chr5:48537559	1.41e-27	Dispersed
Sfla_1G0112600	Sfla-Chr1:80438831	Sfla_6G0426600	Sfla-Chr6:41640762	0	Dispersed
Sfla_1G0112900	Sfla-Chr1:80502412	Sfla_3G0287400	Sfla-Chr3:187446127	4.97e-104	Dispersed
Sfla_1G0113100	Sfla-Chr1:80770822	Sfla_3G0216600	Sfla-Chr3:130543828	0	Dispersed
Sfla_1G0113300	Sfla-Chr1:80804715	Sfla_2G0530700	Sfla-Chr2:54631057	3.31e-54	Dispersed
Sfla_1G0113400	Sfla-Chr1:80810705	Sfla_1G0749000	Sfla-Chr1:235294701	2.61e-30	Dispersed
Sfla_1G0113700	Sfla-Chr1:81079933	Sfla_7G0337200	Sfla-Chr7:21581934	3.16e-38	Dispersed
Sfla_1G0113900	Sfla-Chr1:81128836	Sfla_3G0195200	Sfla-Chr3:109903849	5.2e-60	Dispersed
Sfla_1G0114300	Sfla-Chr1:81510104	Sfla_5G0461200	Sfla-Chr5:139760727	2.75e-117	Dispersed
Sfla_1G0114400	Sfla-Chr1:81536235	Sfla_2G0444100	Sfla-Chr2:12023498	7.08e-51	Dispersed
Sfla_1G0114500	Sfla-Chr1:81560725	Sfla_3G0215900	Sfla-Chr3:129879470	4.43e-153	Dispersed
Sfla_1G0114600	Sfla-Chr1:81733673	Sfla_5G0457700	Sfla-Chr5:136459671	8.78e-89	Dispersed
Sfla_1G0115200	Sfla-Chr1:82305271	Sfla_3G0202900	Sfla-Chr3:115809036	0	Dispersed
Sfla_1G0115300	Sfla-Chr1:82652448	Sfla_5G0217400	Sfla-Chr5:163128769	3.33e-99	Dispersed
Sfla_1G0115400	Sfla-Chr1:82844426	Sfla_9G0165500	Sfla-Chr9:122652314	1.28e-180	Dispersed
Sfla_1G0115700	Sfla-Chr1:83178508	Sfla_4G0625300	Sfla-Chr4:204410350	1.01e-11	Dispersed
Sfla_1G0115900	Sfla-Chr1:83287781	Sfla_7G0113700	Sfla-Chr7:50703437	0	Dispersed
Sfla_1G0116000	Sfla-Chr1:83291928	Sfla_5G0479500	Sfla-Chr5:151702133	3.21e-166	Dispersed
Sfla_1G0116900	Sfla-Chr1:83860575	Sfla_4G0433000	Sfla-Chr4:68627750	4.63e-157	Dispersed
Sfla_1G0117000	Sfla-Chr1:83861393	Sfla_4G0432900	Sfla-Chr4:68626968	1.17e-150	Dispersed
Sfla_1G0117100	Sfla-Chr1:83863925	Sfla_6G0265900	Sfla-Chr6:154732170	2.02e-48	Dispersed
Sfla_1G0117200	Sfla-Chr1:84008665	Sfla_9G0085800	Sfla-Chr9:68355125	5.22e-65	Dispersed
Sfla_1G0117400	Sfla-Chr1:84063012	Sfla_7G0200100	Sfla-Chr7:97671401	0	Dispersed
Sfla_1G0117500	Sfla-Chr1:84076653	Sfla_9G0368100	Sfla-Chr9:117025131	4.15e-119	Dispersed
Sfla_1G0117800	Sfla-Chr1:84113594	Sfla_6G0061100	Sfla-Chr6:30972657	3.64e-29	Dispersed
Sfla_1G0117900	Sfla-Chr1:84114127	Sfla_1G0753200	Sfla-Chr1:240319131	8.41e-27	Dispersed
Sfla_1G0118000	Sfla-Chr1:84223717	Sfla_1G0483100	Sfla-Chr1:43729956	2.46e-98	Dispersed
Sfla_1G0118100	Sfla-Chr1:84311415	Sfla_2G0121300	Sfla-Chr2:58760262	0	Dispersed
Sfla_1G0118200	Sfla-Chr1:84329615	Sfla_4G0635700	Sfla-Chr4:211127818	9.8e-88	Dispersed
Sfla_1G0118900	Sfla-Chr1:84624191	Sfla_2G0043700	Sfla-Chr2:20376460	1.79e-130	Dispersed
Sfla_1G0119000	Sfla-Chr1:84626784	Sfla_2G0043700	Sfla-Chr2:20376460	6.73e-130	Dispersed
Sfla_1G0119200	Sfla-Chr1:84668351	Sfla_1G0435100	Sfla-Chr1:9567698	4.46e-95	Dispersed
Sfla_1G0119300	Sfla-Chr1:84760707	Sfla_2G0509500	Sfla-Chr2:45885088	2.11e-25	Dispersed
Sfla_1G0119900	Sfla-Chr1:85047755	Sfla_6G0671600	Sfla-Chr6:185218429	0	Dispersed
Sfla_1G0120000	Sfla-Chr1:85109134	Sfla_6G0266000	Sfla-Chr6:154757611	4.34e-125	Dispersed
Sfla_1G0120600	Sfla-Chr1:85252990	Sfla_7G0446300	Sfla-Chr7:79419198	3.14e-23	Dispersed
Sfla_1G0121000	Sfla-Chr1:85513491	Sfla_9G0346800	Sfla-Chr9:105069278	1.8e-39	Dispersed
Sfla_1G0121100	Sfla-Chr1:85515498	Sfla_6G0537000	Sfla-Chr6:116268621	3.08e-30	Dispersed
Sfla_1G0121900	Sfla-Chr1:86472088	Sfla_3G0120400	Sfla-Chr3:59584973	3.56e-98	Dispersed
Sfla_1G0122500	Sfla-Chr1:86963432	Sfla_7G0026200	Sfla-Chr7:11456949	5.67e-77	Dispersed
Sfla_1G0124300	Sfla-Chr1:88002245	Sfla_2G0104100	Sfla-Chr2:50227782	7.92e-78	Dispersed
Sfla_1G0124400	Sfla-Chr1:88025693	Sfla_2G0104100	Sfla-Chr2:50227782	2.13e-43	Dispersed
Sfla_1G0124500	Sfla-Chr1:88100472	Sfla_2G0097800	Sfla-Chr2:47131855	0	Dispersed
Sfla_1G0124900	Sfla-Chr1:88267783	Sfla_1G0503600	Sfla-Chr1:62011363	2.3e-122	Dispersed
Sfla_1G0125100	Sfla-Chr1:88329909	Sfla_3G0569000	Sfla-Chr3:117142464	0	Dispersed
Sfla_1G0125200	Sfla-Chr1:88340501	Sfla_7G0489800	Sfla-Chr7:105658986	1.41e-77	Dispersed
Sfla_1G0125400	Sfla-Chr1:88380235	Sfla_9G0346000	Sfla-Chr9:104502903	3.84e-123	Dispersed
Sfla_1G0125600	Sfla-Chr1:88445611	Sfla_7G0208200	Sfla-Chr7:105509924	2.99e-126	Dispersed
Sfla_1G0126200	Sfla-Chr1:88598447	Sfla_1G0126500	Sfla-Chr1:88709718	0	Dispersed
Sfla_1G0126300	Sfla-Chr1:88637378	Sfla_1G0126500	Sfla-Chr1:88709718	1.74e-177	Dispersed
Sfla_1G0126400	Sfla-Chr1:88673684	Sfla_1G0126800	Sfla-Chr1:88838069	0	Dispersed
Sfla_1G0126500	Sfla-Chr1:88709718	Sfla_1G0126800	Sfla-Chr1:88838069	0	Dispersed
Sfla_1G0126600	Sfla-Chr1:88738718	Sfla_1G0126400	Sfla-Chr1:88673684	2.2e-144	Dispersed
Sfla_1G0127100	Sfla-Chr1:88937490	Sfla_9G0343600	Sfla-Chr9:104012036	5.82e-103	Dispersed
Sfla_1G0127200	Sfla-Chr1:88945904	Sfla_8G0210600	Sfla-Chr8:150007259	7.46e-34	Dispersed
Sfla_1G0127300	Sfla-Chr1:88951457	Sfla_2G0673800	Sfla-Chr2:141331558	8.64e-23	Dispersed
Sfla_1G0127500	Sfla-Chr1:89025975	Sfla_2G0079500	Sfla-Chr2:37051790	1.63e-35	Dispersed
Sfla_1G0127600	Sfla-Chr1:89036431	Sfla_2G0099400	Sfla-Chr2:47836016	0	Dispersed
Sfla_1G0127700	Sfla-Chr1:89039052	Sfla_5G0474600	Sfla-Chr5:149608638	0	Dispersed
Sfla_1G0127900	Sfla-Chr1:89283697	Sfla_5G0193300	Sfla-Chr5:149432783	0	Dispersed
Sfla_1G0128000	Sfla-Chr1:89297758	Sfla_2G0704300	Sfla-Chr2:169206210	8.13e-158	Dispersed
Sfla_1G0128100	Sfla-Chr1:89320949	Sfla_2G0099700	Sfla-Chr2:48013117	9.92e-106	Dispersed
Sfla_1G0128200	Sfla-Chr1:89415391	Sfla_9G0122900	Sfla-Chr9:94259695	4.07e-156	Dispersed
Sfla_1G0128400	Sfla-Chr1:89474573	Sfla_9G0041000	Sfla-Chr9:29460958	0	Dispersed
Sfla_1G0128800	Sfla-Chr1:89608145	Sfla_1G0226200	Sfla-Chr1:152497782	6.46e-66	Dispersed
Sfla_1G0129100	Sfla-Chr1:89691494	Sfla_2G0667800	Sfla-Chr2:134682077	4.35e-121	Dispersed
Sfla_1G0129200	Sfla-Chr1:89749178	Sfla_1G0267400	Sfla-Chr1:186627145	1.81e-79	Dispersed
Sfla_1G0129600	Sfla-Chr1:89849458	Sfla_1G0132100	Sfla-Chr1:90393551	3.01e-158	Dispersed
Sfla_1G0129800	Sfla-Chr1:89892675	Sfla_2G0667800	Sfla-Chr2:134682077	4.39e-119	Dispersed
Sfla_1G0129900	Sfla-Chr1:89945455	Sfla_1G0132000	Sfla-Chr1:90380844	1.79e-79	Dispersed
Sfla_1G0130100	Sfla-Chr1:89978597	Sfla_1G0132200	Sfla-Chr1:90405037	1.21e-119	Dispersed
Sfla_1G0130200	Sfla-Chr1:90011420	Sfla_1G0132100	Sfla-Chr1:90393551	1.43e-89	Dispersed
Sfla_1G0130300	Sfla-Chr1:90018724	Sfla_1G0131800	Sfla-Chr1:90345713	1.99e-79	Dispersed
Sfla_1G0130400	Sfla-Chr1:90019319	Sfla_1G0132100	Sfla-Chr1:90393551	1.53e-42	Dispersed
Sfla_1G0130500	Sfla-Chr1:90027362	Sfla_1G0130100	Sfla-Chr1:89978597	1.64e-80	Dispersed
Sfla_1G0130600	Sfla-Chr1:90027960	Sfla_1G0131600	Sfla-Chr1:90317453	7.17e-45	Dispersed
Sfla_1G0130700	Sfla-Chr1:90063907	Sfla_1G0132000	Sfla-Chr1:90380844	1.12e-23	Dispersed
Sfla_1G0130800	Sfla-Chr1:90064161	Sfla_1G0131600	Sfla-Chr1:90317453	9.72e-44	Dispersed
Sfla_1G0131000	Sfla-Chr1:90177001	Sfla_1G0129800	Sfla-Chr1:89892675	4.32e-19	Dispersed
Sfla_1G0131100	Sfla-Chr1:90224321	Sfla_1G0132200	Sfla-Chr1:90405037	1.51e-51	Dispersed
Sfla_1G0131200	Sfla-Chr1:90286138	Sfla_1G0129900	Sfla-Chr1:89945455	7.43e-38	Dispersed
Sfla_1G0131300	Sfla-Chr1:90286499	Sfla_1G0132100	Sfla-Chr1:90393551	4.92e-99	Dispersed
Sfla_1G0131400	Sfla-Chr1:90293466	Sfla_1G0132100	Sfla-Chr1:90393551	2.87e-128	Dispersed
Sfla_1G0131500	Sfla-Chr1:90310269	Sfla_1G0132200	Sfla-Chr1:90405037	5.82e-65	Dispersed
Sfla_1G0131600	Sfla-Chr1:90317453	Sfla_1G0132100	Sfla-Chr1:90393551	7.67e-137	Dispersed
Sfla_1G0131800	Sfla-Chr1:90345713	Sfla_1G0132100	Sfla-Chr1:90393551	1.08e-121	Dispersed
Sfla_1G0131900	Sfla-Chr1:90362416	Sfla_1G0132200	Sfla-Chr1:90405037	4.16e-67	Dispersed
Sfla_1G0132000	Sfla-Chr1:90380844	Sfla_1G0132200	Sfla-Chr1:90405037	1.65e-121	Dispersed
Sfla_1G0132400	Sfla-Chr1:90597690	Sfla_9G0336700	Sfla-Chr9:99825464	3.61e-40	Dispersed
Sfla_1G0132600	Sfla-Chr1:90681397	Sfla_2G0642000	Sfla-Chr2:114353279	2e-32	Dispersed
Sfla_1G0132800	Sfla-Chr1:90721069	Sfla_2G0074600	Sfla-Chr2:34303892	1.36e-153	Dispersed
Sfla_1G0132900	Sfla-Chr1:90768831	Sfla_8G0078600	Sfla-Chr8:58371282	3.62e-93	Dispersed
Sfla_1G0133000	Sfla-Chr1:90869457	Sfla_9G0188600	Sfla-Chr9:136358414	1.53e-29	Dispersed
Sfla_1G0133200	Sfla-Chr1:91183238	Sfla_4G0452600	Sfla-Chr4:85110969	2.49e-33	Dispersed
Sfla_1G0133300	Sfla-Chr1:91184908	Sfla_6G0555300	Sfla-Chr6:125253959	1.02e-85	Dispersed
Sfla_1G0133500	Sfla-Chr1:91198417	Sfla_7G0489000	Sfla-Chr7:104809244	1.55e-174	Dispersed
Sfla_1G0133600	Sfla-Chr1:91201223	Sfla_2G0102000	Sfla-Chr2:48775188	1.63e-168	Dispersed
Sfla_1G0133700	Sfla-Chr1:91215934	Sfla_2G0790400	Sfla-Chr2:237918083	1.7e-13	Dispersed
Sfla_1G0133800	Sfla-Chr1:91216368	Sfla_8G0280800	Sfla-Chr8:48083149	3.11e-11	Dispersed
Sfla_1G0133900	Sfla-Chr1:91282821	Sfla_5G0469600	Sfla-Chr5:147444393	0	Dispersed
Sfla_1G0134000	Sfla-Chr1:91310655	Sfla_5G0234100	Sfla-Chr5:171484612	2.7e-52	Dispersed
Sfla_1G0134100	Sfla-Chr1:91324225	Sfla_5G0469500	Sfla-Chr5:147432772	1.69e-122	Dispersed
Sfla_1G0134200	Sfla-Chr1:91397843	Sfla_1041U0000100	Sfla-scaffold_1041:52	5.4e-18	Dispersed
Sfla_1G0135100	Sfla-Chr1:92385083	Sfla_1G0555700	Sfla-Chr1:91810822	8.69e-38	Dispersed
Sfla_1G0135200	Sfla-Chr1:92455826	Sfla_1G0135600	Sfla-Chr1:92655402	0	Dispersed
Sfla_1G0135300	Sfla-Chr1:92514209	Sfla_1G0709100	Sfla-Chr1:206980911	1.59e-38	Dispersed
Sfla_1G0135600	Sfla-Chr1:92655402	Sfla_1G0135800	Sfla-Chr1:92771615	0	Dispersed
Sfla_1G0135700	Sfla-Chr1:92662827	Sfla_1G0135900	Sfla-Chr1:92779029	8.03e-50	Dispersed
Sfla_1G0135800	Sfla-Chr1:92771615	Sfla_1G0556400	Sfla-Chr1:92141609	0	Dispersed
Sfla_1G0135900	Sfla-Chr1:92779029	Sfla_1G0135600	Sfla-Chr1:92655402	1.87e-44	Dispersed
Sfla_1G0136700	Sfla-Chr1:93073330	Sfla_5G0172600	Sfla-Chr5:134727768	6.55e-20	Dispersed
Sfla_1G0136800	Sfla-Chr1:93077600	Sfla_1G0139200	Sfla-Chr1:94066188	0	Dispersed
Sfla_1G0136900	Sfla-Chr1:93153725	Sfla_7G0377400	Sfla-Chr7:42224600	1.56e-17	Dispersed
Sfla_1G0137000	Sfla-Chr1:93176675	Sfla_8G0010400	Sfla-Chr8:7837706	1.19e-35	Dispersed
Sfla_1G0137100	Sfla-Chr1:93210098	Sfla_4G0594400	Sfla-Chr4:188054259	4.27e-56	Dispersed
Sfla_1G0137200	Sfla-Chr1:93219621	Sfla_3G0552600	Sfla-Chr3:102631398	1.25e-68	Dispersed
Sfla_1G0137300	Sfla-Chr1:93242324	Sfla_3G0533000	Sfla-Chr3:89089381	6.61e-71	Dispersed
Sfla_1G0137400	Sfla-Chr1:93252047	Sfla_1G0486800	Sfla-Chr1:46402039	0	Dispersed
Sfla_1G0137500	Sfla-Chr1:93287237	Sfla_1G0415300	Sfla-Chr1:296835983	7.13e-24	Dispersed
Sfla_1G0137600	Sfla-Chr1:93297523	Sfla_3G0101200	Sfla-Chr3:47624722	4.91e-46	Dispersed
Sfla_1G0137900	Sfla-Chr1:93332599	Sfla_3G0552100	Sfla-Chr3:102359369	4.02e-92	Dispersed
Sfla_1G0138100	Sfla-Chr1:93560686	Sfla_6G0311300	Sfla-Chr6:176819766	0	Dispersed
Sfla_1G0138200	Sfla-Chr1:93578480	Sfla_6G0486600	Sfla-Chr6:77266219	3.56e-38	Dispersed
Sfla_1G0138300	Sfla-Chr1:93581543	Sfla_4G0017300	Sfla-Chr4:12880189	4.71e-37	Dispersed
Sfla_1G0138400	Sfla-Chr1:93599761	Sfla_7G0487200	Sfla-Chr7:103600884	0	Dispersed
Sfla_1G0138600	Sfla-Chr1:93670066	Sfla_1G0138800	Sfla-Chr1:93711282	1.14e-108	Dispersed
Sfla_1G0138700	Sfla-Chr1:93703681	Sfla_7G0096900	Sfla-Chr7:43993017	4.48e-43	Dispersed
Sfla_1G0138800	Sfla-Chr1:93711282	Sfla_7G0096900	Sfla-Chr7:43993017	1.52e-75	Dispersed
Sfla_1G0138900	Sfla-Chr1:93797221	Sfla_1G0607300	Sfla-Chr1:120535903	6.95e-85	Dispersed
Sfla_1G0139200	Sfla-Chr1:94066188	Sfla_8G0160400	Sfla-Chr8:113684496	8.7e-53	Dispersed
Sfla_1G0139300	Sfla-Chr1:94128707	Sfla_8G0349400	Sfla-Chr8:95737146	1.64e-73	Dispersed
Sfla_1G0139400	Sfla-Chr1:94135381	Sfla_2G0548500	Sfla-Chr2:63669064	1.02e-42	Dispersed
Sfla_1G0139800	Sfla-Chr1:94349499	Sfla_2G0107900	Sfla-Chr2:52243292	3.25e-84	Dispersed
Sfla_1G0139900	Sfla-Chr1:94387349	Sfla_1G0318300	Sfla-Chr1:222685505	6.32e-14	Dispersed
Sfla_1G0140100	Sfla-Chr1:94549336	Sfla_2G0527400	Sfla-Chr2:52582226	3.82e-57	Dispersed
Sfla_1G0140200	Sfla-Chr1:94732746	Sfla_8G0209700	Sfla-Chr8:149714757	1.6e-39	Dispersed
Sfla_1G0140300	Sfla-Chr1:94790811	Sfla_7G0497500	Sfla-Chr7:112578305	1.6e-29	Dispersed
Sfla_1G0140600	Sfla-Chr1:95084477	Sfla_8G0121800	Sfla-Chr8:89233057	1.12e-31	Dispersed
Sfla_1G0140700	Sfla-Chr1:95099607	Sfla_7G0344100	Sfla-Chr7:24439285	4.41e-103	Dispersed
Sfla_1G0141100	Sfla-Chr1:95147331	Sfla_4G0627200	Sfla-Chr4:205567124	0	Dispersed
Sfla_1G0141200	Sfla-Chr1:95174277	Sfla_2G0109100	Sfla-Chr2:52943839	0	Dispersed
Sfla_1G0141300	Sfla-Chr1:95209282	Sfla_1G0721800	Sfla-Chr1:214714634	7.14e-33	Dispersed
Sfla_1G0141800	Sfla-Chr1:95586651	Sfla_8G0118200	Sfla-Chr8:86963302	2.94e-75	Dispersed
Sfla_1G0141900	Sfla-Chr1:95795149	Sfla_7G0293000	Sfla-Chr7:754334	2.29e-98	Dispersed
Sfla_1G0142100	Sfla-Chr1:95954893	Sfla_2G0481700	Sfla-Chr2:31434891	8.7e-20	Dispersed
Sfla_1G0142200	Sfla-Chr1:95964721	Sfla_7G0420300	Sfla-Chr7:65370844	1.07e-42	Dispersed
Sfla_1G0142400	Sfla-Chr1:96104032	Sfla_9G0133400	Sfla-Chr9:101440339	1.63e-62	Dispersed
Sfla_1G0142700	Sfla-Chr1:96186330	Sfla_5G0231500	Sfla-Chr5:170112012	4.3e-137	Dispersed
Sfla_1G0142900	Sfla-Chr1:96349181	Sfla_1G0246000	Sfla-Chr1:172113046	7.49e-56	Dispersed
Sfla_1G0143000	Sfla-Chr1:96506492	Sfla_7G0418700	Sfla-Chr7:64582928	5.16e-110	Dispersed
Sfla_1G0143200	Sfla-Chr1:96558457	Sfla_7G0418700	Sfla-Chr7:64582928	4.04e-104	Dispersed
Sfla_1G0143400	Sfla-Chr1:96830755	Sfla_4G0085700	Sfla-Chr4:67648774	2.01e-15	Dispersed
Sfla_1G0143800	Sfla-Chr1:96879586	Sfla_4G0391100	Sfla-Chr4:31298729	3.41e-12	Dispersed
Sfla_1G0143900	Sfla-Chr1:96890135	Sfla_7G0480700	Sfla-Chr7:98161751	0	Dispersed
Sfla_1G0144000	Sfla-Chr1:96898778	Sfla_6G0023400	Sfla-Chr6:13369219	0	Dispersed
Sfla_1G0144500	Sfla-Chr1:97322649	Sfla_2G0270500	Sfla-Chr2:163879820	1.17e-51	Dispersed
Sfla_1G0144700	Sfla-Chr1:97538000	Sfla_7G0178800	Sfla-Chr7:86385012	1.1e-78	Dispersed
Sfla_1G0144800	Sfla-Chr1:97645523	Sfla_7G0417900	Sfla-Chr7:64172328	1.94e-55	Dispersed
Sfla_1G0145700	Sfla-Chr1:98781192	Sfla_3G0085000	Sfla-Chr3:40243131	4.85e-53	Dispersed
Sfla_1G0145900	Sfla-Chr1:98924487	Sfla_8G0126000	Sfla-Chr8:91690078	8.01e-21	Dispersed
Sfla_1G0146000	Sfla-Chr1:99003159	Sfla_1G0566600	Sfla-Chr1:99167950	0	Dispersed
Sfla_1G0146200	Sfla-Chr1:99319372	Sfla_7G0498000	Sfla-Chr7:113130504	3.95e-178	Dispersed
Sfla_1G0146300	Sfla-Chr1:99333863	Sfla_7G0498000	Sfla-Chr7:113130504	1.18e-177	Dispersed
Sfla_1G0146400	Sfla-Chr1:99368530	Sfla_9G0243800	Sfla-Chr9:26717244	8.48e-63	Dispersed
Sfla_1G0146600	Sfla-Chr1:99577686	Sfla_3G0456800	Sfla-Chr3:45313018	2.07e-86	Dispersed
Sfla_1G0146800	Sfla-Chr1:99605941	Sfla_2G0620700	Sfla-Chr2:101820015	2.31e-69	Dispersed
Sfla_1G0146900	Sfla-Chr1:99617777	Sfla_2G0125900	Sfla-Chr2:62813038	1.18e-12	Dispersed
Sfla_1G0147000	Sfla-Chr1:99834019	Sfla_6G0217400	Sfla-Chr6:130922181	3.64e-13	Dispersed
Sfla_1G0147100	Sfla-Chr1:99835145	Sfla_6G0092100	Sfla-Chr6:48487729	5.93e-16	Dispersed
Sfla_1G0147400	Sfla-Chr1:99998061	Sfla_7G0412000	Sfla-Chr7:59189976	1.47e-68	Dispersed
Sfla_1G0147600	Sfla-Chr1:100148995	Sfla_2G0395400	Sfla-Chr2:263185622	2.87e-60	Dispersed
Sfla_1G0147700	Sfla-Chr1:100179792	Sfla_7G0162300	Sfla-Chr7:76151287	0	Dispersed
Sfla_1G0147800	Sfla-Chr1:100279956	Sfla_7G0162400	Sfla-Chr7:76223669	0	Dispersed
Sfla_1G0147900	Sfla-Chr1:100501217	Sfla_5G0496700	Sfla-Chr5:161507458	3.33e-127	Dispersed
Sfla_1G0148200	Sfla-Chr1:100649193	Sfla_3G0200900	Sfla-Chr3:114860780	1.2e-57	Dispersed
Sfla_1G0148300	Sfla-Chr1:100700295	Sfla_7G0086700	Sfla-Chr7:39938254	1.26e-16	Dispersed
Sfla_1G0148500	Sfla-Chr1:100889254	Sfla_3G0248200	Sfla-Chr3:158672274	6.9e-12	Dispersed
Sfla_1G0148900	Sfla-Chr1:101058042	Sfla_6G0312000	Sfla-Chr6:177085091	1.21e-91	Dispersed
Sfla_1G0149000	Sfla-Chr1:101083357	Sfla_9G0117900	Sfla-Chr9:91079446	6.88e-33	Dispersed
Sfla_1G0149100	Sfla-Chr1:101095568	Sfla_7G0147900	Sfla-Chr7:67901435	0	Dispersed
Sfla_1G0149200	Sfla-Chr1:101114694	Sfla_1G0765800	Sfla-Chr1:251608471	8.28e-12	Dispersed
Sfla_1G0149300	Sfla-Chr1:101164372	Sfla_2G0144300	Sfla-Chr2:71480316	4.91e-12	Dispersed
Sfla_1G0149400	Sfla-Chr1:101187390	Sfla_1G0694200	Sfla-Chr1:195838779	9.36e-40	Dispersed
Sfla_1G0149500	Sfla-Chr1:101359682	Sfla_2G0783000	Sfla-Chr2:232021298	2.13e-68	Dispersed
Sfla_1G0149600	Sfla-Chr1:101369711	Sfla_4G0348800	Sfla-Chr4:1754183	5.84e-149	Dispersed
Sfla_1G0149700	Sfla-Chr1:101392961	Sfla_3G0054000	Sfla-Chr3:26140202	2.41e-11	Dispersed
Sfla_1G0149800	Sfla-Chr1:101447124	Sfla_2G0487300	Sfla-Chr2:34427675	1.52e-47	Dispersed
Sfla_1G0150100	Sfla-Chr1:101781057	Sfla_4G0429800	Sfla-Chr4:66035740	7.7e-62	Dispersed
Sfla_1G0150500	Sfla-Chr1:102024464	Sfla_7G0307600	Sfla-Chr7:7041966	1.89e-39	Dispersed
Sfla_1G0150700	Sfla-Chr1:102105257	Sfla_3G0411700	Sfla-Chr3:19582161	4.44e-113	Dispersed
Sfla_1G0151000	Sfla-Chr1:102317007	Sfla_6G0377200	Sfla-Chr6:17411645	1.37e-146	Dispersed
Sfla_1G0151100	Sfla-Chr1:102379255	Sfla_1G0815900	Sfla-Chr1:283008757	3.87e-27	Dispersed
Sfla_1G0151200	Sfla-Chr1:102406529	Sfla_1G0346000	Sfla-Chr1:249096190	6.23e-88	Dispersed
Sfla_1G0151400	Sfla-Chr1:102696909	Sfla_6G0222400	Sfla-Chr6:133342198	2.95e-20	Dispersed
Sfla_1G0151500	Sfla-Chr1:102732425	Sfla_1G0812900	Sfla-Chr1:281880189	1.81e-131	Dispersed
Sfla_1G0151600	Sfla-Chr1:102754541	Sfla_6G0234900	Sfla-Chr6:139645722	7.3e-138	Dispersed
Sfla_1G0151900	Sfla-Chr1:103082609	Sfla_3G0742400	Sfla-Chr3:236271645	6.25e-67	Dispersed
Sfla_1G0152600	Sfla-Chr1:103381951	Sfla_1G0167400	Sfla-Chr1:109890978	1.66e-94	Dispersed
Sfla_1G0152800	Sfla-Chr1:103632681	Sfla_7G0002900	Sfla-Chr7:1006151	2.44e-131	Dispersed
Sfla_1G0152900	Sfla-Chr1:103653287	Sfla_8G0335600	Sfla-Chr8:86534901	3.96e-156	Dispersed
Sfla_1G0153000	Sfla-Chr1:103741570	Sfla_1G0427600	Sfla-Chr1:4190110	0	Dispersed
Sfla_1G0153100	Sfla-Chr1:103891667	Sfla_1G0574200	Sfla-Chr1:103426805	8.71e-41	Dispersed
Sfla_1G0153200	Sfla-Chr1:103913316	Sfla_7G0342600	Sfla-Chr7:24044551	1.48e-31	Dispersed
Sfla_1G0153400	Sfla-Chr1:103934784	Sfla_2G0459000	Sfla-Chr2:20524948	2.93e-46	Dispersed
Sfla_1G0153500	Sfla-Chr1:104119108	Sfla_2G0352500	Sfla-Chr2:229026296	2.42e-14	Dispersed
Sfla_1G0154000	Sfla-Chr1:104399442	Sfla_5G0320900	Sfla-Chr5:33588225	5.48e-20	Dispersed
Sfla_1G0154100	Sfla-Chr1:104450121	Sfla_6G0014900	Sfla-Chr6:7615440	2.04e-117	Dispersed
Sfla_1G0154400	Sfla-Chr1:104577585	Sfla_6G0206800	Sfla-Chr6:128016712	4.17e-38	Dispersed
Sfla_1G0154600	Sfla-Chr1:104857134	Sfla_6G0236200	Sfla-Chr6:140490217	4.02e-106	Dispersed
Sfla_1G0155100	Sfla-Chr1:105166250	Sfla_3G0204500	Sfla-Chr3:116884283	8.61e-63	Dispersed
Sfla_1G0155300	Sfla-Chr1:105247254	Sfla_5G0179900	Sfla-Chr5:138947716	6.39e-63	Dispersed
Sfla_1G0155400	Sfla-Chr1:105252124	Sfla_1G0155600	Sfla-Chr1:105343175	1.2e-49	Dispersed
Sfla_1G0155500	Sfla-Chr1:105293502	Sfla_1G0155600	Sfla-Chr1:105343175	6.71e-173	Dispersed
Sfla_1G0155600	Sfla-Chr1:105343175	Sfla_1G0155800	Sfla-Chr1:105465516	1.37e-172	Dispersed
Sfla_1G0155800	Sfla-Chr1:105465516	Sfla_1G0808600	Sfla-Chr1:278793381	1.81e-58	Dispersed
Sfla_1G0156000	Sfla-Chr1:105553971	Sfla_9G0407600	Sfla-Chr9:141528855	0	Dispersed
Sfla_1G0156100	Sfla-Chr1:105559941	Sfla_7G0101900	Sfla-Chr7:46013213	1.18e-18	Dispersed
Sfla_1G0156200	Sfla-Chr1:105597621	Sfla_2G0170900	Sfla-Chr2:87437426	6.69e-26	Dispersed
Sfla_1G0156400	Sfla-Chr1:105609636	Sfla_3G0582800	Sfla-Chr3:132047925	1.84e-30	Dispersed
Sfla_1G0156500	Sfla-Chr1:105759618	Sfla_1G0234600	Sfla-Chr1:160662962	2.4e-169	Dispersed
Sfla_1G0156600	Sfla-Chr1:105770338	Sfla_9G0345700	Sfla-Chr9:104354894	3.02e-64	Dispersed
Sfla_1G0156700	Sfla-Chr1:105781266	Sfla_7G0302800	Sfla-Chr7:5144353	0	Dispersed
Sfla_1G0156900	Sfla-Chr1:105815262	Sfla_7G0302800	Sfla-Chr7:5144353	2.95e-12	Dispersed
Sfla_1G0157300	Sfla-Chr1:105907414	Sfla_1G0658000	Sfla-Chr1:162048899	2.4e-13	Dispersed
Sfla_1G0157400	Sfla-Chr1:105909967	Sfla_1G0658000	Sfla-Chr1:162048899	3.48e-56	Dispersed
Sfla_1G0157500	Sfla-Chr1:106007425	Sfla_1G0157700	Sfla-Chr1:106166503	6.66e-77	Dispersed
Sfla_1G0158200	Sfla-Chr1:106513005	Sfla_9G0369900	Sfla-Chr9:119380735	3.07e-17	Dispersed
Sfla_1G0158300	Sfla-Chr1:106558822	Sfla_5G0231600	Sfla-Chr5:170122829	5.24e-20	Dispersed
Sfla_1G0158400	Sfla-Chr1:106578470	Sfla_1G0237500	Sfla-Chr1:163492929	0	Dispersed
Sfla_1G0158500	Sfla-Chr1:106593916	Sfla_5G0478900	Sfla-Chr5:151487300	2.59e-24	Dispersed
Sfla_1G0159000	Sfla-Chr1:106667988	Sfla_7G0011700	Sfla-Chr7:4762900	7.17e-43	Dispersed
Sfla_1G0159100	Sfla-Chr1:106674410	Sfla_1G0766100	Sfla-Chr1:252061236	1.55e-19	Dispersed
Sfla_1G0159400	Sfla-Chr1:106794332	Sfla_7G0319600	Sfla-Chr7:12462109	9.55e-45	Dispersed
Sfla_1G0159500	Sfla-Chr1:106808064	Sfla_5G0206000	Sfla-Chr5:155926496	8.8e-141	Dispersed
Sfla_1G0159700	Sfla-Chr1:106906645	Sfla_7G0279200	Sfla-Chr7:153852497	0	Dispersed
Sfla_1G0159800	Sfla-Chr1:106910629	Sfla_5G0206300	Sfla-Chr5:156080569	0	Dispersed
Sfla_1G0159900	Sfla-Chr1:106963845	Sfla_2G0813400	Sfla-Chr2:259254054	1.14e-33	Dispersed
Sfla_1G0160000	Sfla-Chr1:107001573	Sfla_3G0006300	Sfla-Chr3:4028118	3.88e-43	Dispersed
Sfla_1G0160500	Sfla-Chr1:107155584	Sfla_1G0160900	Sfla-Chr1:107285763	0	Dispersed
Sfla_1G0160600	Sfla-Chr1:107202317	Sfla_3G0234100	Sfla-Chr3:146413040	9.24e-91	Dispersed
Sfla_1G0160700	Sfla-Chr1:107211406	Sfla_1G0160900	Sfla-Chr1:107285763	0	Dispersed
Sfla_1G0160900	Sfla-Chr1:107285763	Sfla_1G0583600	Sfla-Chr1:107227543	0	Dispersed
Sfla_1G0161000	Sfla-Chr1:107349974	Sfla_1G0161200	Sfla-Chr1:107400978	1.18e-168	Dispersed
Sfla_1G0161200	Sfla-Chr1:107400978	Sfla_1G0160900	Sfla-Chr1:107285763	0	Dispersed
Sfla_1G0161300	Sfla-Chr1:107437674	Sfla_7G0441200	Sfla-Chr7:76410919	4.21e-40	Dispersed
Sfla_1G0162000	Sfla-Chr1:107505841	Sfla_6G0536400	Sfla-Chr6:116022914	3.73e-26	Dispersed
Sfla_1G0162100	Sfla-Chr1:107533352	Sfla_1G0160900	Sfla-Chr1:107285763	5.95e-146	Dispersed
Sfla_1G0162200	Sfla-Chr1:107545298	Sfla_2G0501400	Sfla-Chr2:41726045	7.21e-79	Dispersed
Sfla_1G0162400	Sfla-Chr1:107753411	Sfla_3G0506900	Sfla-Chr3:74401087	1.91e-31	Dispersed
Sfla_1G0163300	Sfla-Chr1:107961068	Sfla_8G0370700	Sfla-Chr8:111064721	5.19e-21	Dispersed
Sfla_1G0163400	Sfla-Chr1:107964142	Sfla_2G0501200	Sfla-Chr2:41581516	9.67e-69	Dispersed
Sfla_1G0163600	Sfla-Chr1:108085588	Sfla_4G0223400	Sfla-Chr4:167077838	0	Dispersed
Sfla_1G0163700	Sfla-Chr1:108138493	Sfla_5G0442200	Sfla-Chr5:129160614	5.83e-49	Dispersed
Sfla_1G0163800	Sfla-Chr1:108139482	Sfla_2G0508500	Sfla-Chr2:45414885	0	Dispersed
Sfla_1G0164000	Sfla-Chr1:108350873	Sfla_6G0623700	Sfla-Chr6:159223937	8.95e-22	Dispersed
Sfla_1G0164100	Sfla-Chr1:108444610	Sfla_4G0341900	Sfla-Chr4:232297803	0	Dispersed
Sfla_1G0164200	Sfla-Chr1:108465275	Sfla_1G0241400	Sfla-Chr1:168133306	9.66e-156	Dispersed
Sfla_1G0164400	Sfla-Chr1:108516181	Sfla_7G0513200	Sfla-Chr7:125651036	9.06e-21	Dispersed
Sfla_1G0164600	Sfla-Chr1:108571602	Sfla_1G0762600	Sfla-Chr1:248813954	6.51e-33	Dispersed
Sfla_1G0164800	Sfla-Chr1:108587038	Sfla_4G0340000	Sfla-Chr4:230113803	3.61e-89	Dispersed
Sfla_1G0165000	Sfla-Chr1:108658053	Sfla_7G0089500	Sfla-Chr7:40929263	4.86e-115	Dispersed
Sfla_1G0165100	Sfla-Chr1:108669723	Sfla_7G0299000	Sfla-Chr7:3283666	7.62e-41	Dispersed
Sfla_1G0165600	Sfla-Chr1:108887906	Sfla_1G0068400	Sfla-Chr1:45519123	7.69e-21	Dispersed
Sfla_1G0166800	Sfla-Chr1:109531799	Sfla_1G0244700	Sfla-Chr1:170447960	2.39e-25	Dispersed
Sfla_1G0167200	Sfla-Chr1:109850598	Sfla_2G0150400	Sfla-Chr2:76150899	2.82e-14	Dispersed
Sfla_1G0167400	Sfla-Chr1:109890978	Sfla_4G0667700	Sfla-Chr4:227949324	2.82e-120	Dispersed
Sfla_1G0167900	Sfla-Chr1:110120390	Sfla_5G0073000	Sfla-Chr5:54650265	2.12e-90	Dispersed
Sfla_1G0168000	Sfla-Chr1:110153996	Sfla_5G0425700	Sfla-Chr5:115359964	1.05e-23	Dispersed
Sfla_1G0168300	Sfla-Chr1:110399090	Sfla_4G0334400	Sfla-Chr4:227708091	2.97e-13	Dispersed
Sfla_1G0168600	Sfla-Chr1:110451754	Sfla_1G0347400	Sfla-Chr1:249691748	1.1e-13	Dispersed
Sfla_1G0168800	Sfla-Chr1:110465301	Sfla_8G0425500	Sfla-Chr8:150424592	2.67e-26	Dispersed
Sfla_1G0168900	Sfla-Chr1:110501268	Sfla_6G0044700	Sfla-Chr6:23561035	3.98e-12	Dispersed
Sfla_1G0169100	Sfla-Chr1:110567725	Sfla_6G0607200	Sfla-Chr6:152182295	3.24e-22	Dispersed
Sfla_1G0169200	Sfla-Chr1:110621725	Sfla_3G0353600	Sfla-Chr3:229529273	6.14e-147	Dispersed
Sfla_1G0169600	Sfla-Chr1:110712599	Sfla_6G0506400	Sfla-Chr6:93265910	4.74e-19	Dispersed
Sfla_1G0169700	Sfla-Chr1:110758160	Sfla_1G0253400	Sfla-Chr1:178012400	2.95e-68	Dispersed
Sfla_1G0169900	Sfla-Chr1:110864783	Sfla_2G0219500	Sfla-Chr2:114721762	1.32e-36	Dispersed
Sfla_1G0170000	Sfla-Chr1:110890976	Sfla_2G0672200	Sfla-Chr2:139686785	1.62e-44	Dispersed
Sfla_1G0170100	Sfla-Chr1:110902458	Sfla_1G0170600	Sfla-Chr1:111304855	1.01e-83	Dispersed
Sfla_1G0170500	Sfla-Chr1:111238592	Sfla_3G0300500	Sfla-Chr3:197443242	6.76e-32	Dispersed
Sfla_1G0170600	Sfla-Chr1:111304855	Sfla_3G0300500	Sfla-Chr3:197443242	2.11e-32	Dispersed
Sfla_1G0170800	Sfla-Chr1:111366226	Sfla_4G0569100	Sfla-Chr4:172266975	0	Dispersed
Sfla_1G0170900	Sfla-Chr1:111397993	Sfla_5G0039900	Sfla-Chr5:34028968	1.61e-41	Dispersed
Sfla_1G0171100	Sfla-Chr1:111468042	Sfla_5G0052900	Sfla-Chr5:43019515	1.09e-42	Dispersed
Sfla_1G0171200	Sfla-Chr1:111497502	Sfla_7G0296000	Sfla-Chr7:1941526	0	Dispersed
Sfla_1G0171400	Sfla-Chr1:111936739	Sfla_8G0114600	Sfla-Chr8:84779597	1.16e-12	Dispersed
Sfla_1G0171800	Sfla-Chr1:111964799	Sfla_3G0111700	Sfla-Chr3:53758244	1.3e-135	Dispersed
Sfla_1G0171900	Sfla-Chr1:111977008	Sfla_4G0330000	Sfla-Chr4:225960231	2.18e-126	Dispersed
Sfla_1G0172000	Sfla-Chr1:111983659	Sfla_7G0242900	Sfla-Chr7:131718287	2.74e-17	Dispersed
Sfla_1G0172200	Sfla-Chr1:111994523	Sfla_1G0258600	Sfla-Chr1:181881315	1.12e-64	Dispersed
Sfla_1G0172800	Sfla-Chr1:112380326	Sfla_1G0479500	Sfla-Chr1:40502990	8.52e-126	Dispersed
Sfla_1G0173100	Sfla-Chr1:112443022	Sfla_4G0524200	Sfla-Chr4:145244107	0	Dispersed
Sfla_1G0173200	Sfla-Chr1:112450311	Sfla_7G0023400	Sfla-Chr7:10140142	2.97e-15	Dispersed
Sfla_1G0173300	Sfla-Chr1:112451757	Sfla_3G0357200	Sfla-Chr3:232109237	1.18e-14	Dispersed
Sfla_1G0173400	Sfla-Chr1:112461131	Sfla_5G0228500	Sfla-Chr5:168486383	1.9e-40	Dispersed
Sfla_1G0173500	Sfla-Chr1:112507272	Sfla_2G0081100	Sfla-Chr2:38372035	6.48e-42	Dispersed
Sfla_1G0173600	Sfla-Chr1:112523984	Sfla_9G0183600	Sfla-Chr9:133416488	5.27e-54	Dispersed
Sfla_1G0173700	Sfla-Chr1:112548257	Sfla_6G0679600	Sfla-Chr6:189292901	2.08e-15	Dispersed
Sfla_1G0174500	Sfla-Chr1:112782689	Sfla_3G0403000	Sfla-Chr3:15500136	3.48e-87	Dispersed
Sfla_1G0174800	Sfla-Chr1:113095084	Sfla_3G0593100	Sfla-Chr3:139916489	0	Dispersed
Sfla_1G0175000	Sfla-Chr1:113162558	Sfla_3G0629700	Sfla-Chr3:170070402	9.09e-107	Dispersed
Sfla_1G0175100	Sfla-Chr1:113186016	Sfla_7G0137400	Sfla-Chr7:63469467	2.17e-99	Dispersed
Sfla_1G0175200	Sfla-Chr1:113201632	Sfla_5G0273200	Sfla-Chr5:190820422	0	Dispersed
Sfla_1G0175300	Sfla-Chr1:113208665	Sfla_5G0273200	Sfla-Chr5:190820422	0	Dispersed
Sfla_1G0175600	Sfla-Chr1:113337916	Sfla_2G0684200	Sfla-Chr2:150695177	2.2e-90	Dispersed
Sfla_1G0175800	Sfla-Chr1:113433056	Sfla_9G0313800	Sfla-Chr9:84571608	3.03e-68	Dispersed
Sfla_1G0176300	Sfla-Chr1:113548083	Sfla_6G0001200	Sfla-Chr6:411374	1.22e-31	Dispersed
Sfla_1G0176500	Sfla-Chr1:113721182	Sfla_8G0369700	Sfla-Chr8:110480062	9.1e-139	Dispersed
Sfla_1G0176600	Sfla-Chr1:113731729	Sfla_1G0541600	Sfla-Chr1:84218020	3.81e-102	Dispersed
Sfla_1G0176800	Sfla-Chr1:113818952	Sfla_9G0034300	Sfla-Chr9:24289511	1.26e-52	Dispersed
Sfla_1G0177000	Sfla-Chr1:113973238	Sfla_1G0177200	Sfla-Chr1:114110883	2.28e-71	Dispersed
Sfla_1G0177100	Sfla-Chr1:114054179	Sfla_3G0526500	Sfla-Chr3:85520893	4.11e-45	Dispersed
Sfla_1G0177200	Sfla-Chr1:114110883	Sfla_2G0562600	Sfla-Chr2:70252853	2.73e-78	Dispersed
Sfla_1G0177400	Sfla-Chr1:114214790	Sfla_9G0197300	Sfla-Chr9:140901130	1.27e-64	Dispersed
Sfla_1G0177600	Sfla-Chr1:114268482	Sfla_3G0681700	Sfla-Chr3:201059327	6.12e-39	Dispersed
Sfla_1G0177800	Sfla-Chr1:114401067	Sfla_3G0306400	Sfla-Chr3:201091421	1.46e-113	Dispersed
Sfla_1G0177900	Sfla-Chr1:114401697	Sfla_3G0551700	Sfla-Chr3:102192638	0	Dispersed
Sfla_1G0178100	Sfla-Chr1:114510419	Sfla_1G0178800	Sfla-Chr1:114683586	0	Dispersed
Sfla_1G0178200	Sfla-Chr1:114532356	Sfla_1G0178400	Sfla-Chr1:114604160	0	Dispersed
Sfla_1G0178400	Sfla-Chr1:114604160	Sfla_1G0178800	Sfla-Chr1:114683586	0	Dispersed
Sfla_1G0178500	Sfla-Chr1:114617821	Sfla_1G0754400	Sfla-Chr1:241584790	1.21e-128	Dispersed
Sfla_1G0179000	Sfla-Chr1:114749862	Sfla_1G0178100	Sfla-Chr1:114510419	4.45e-55	Dispersed
Sfla_1G0179200	Sfla-Chr1:114802162	Sfla_8G0249100	Sfla-Chr8:26077081	4.85e-79	Dispersed
Sfla_1G0179500	Sfla-Chr1:114891946	Sfla_3G0360900	Sfla-Chr3:234076364	8.6e-108	Dispersed
Sfla_1G0180000	Sfla-Chr1:115076730	Sfla_1G0050800	Sfla-Chr1:33925417	1.1e-20	Dispersed
Sfla_1G0180400	Sfla-Chr1:115174050	Sfla_3G0512400	Sfla-Chr3:77833259	3.93e-31	Dispersed
Sfla_1G0181200	Sfla-Chr1:115458437	Sfla_7G0348400	Sfla-Chr7:26125836	4.14e-20	Dispersed
Sfla_1G0182400	Sfla-Chr1:115722991	Sfla_1G0589800	Sfla-Chr1:109726478	3.19e-115	Dispersed
Sfla_1G0182800	Sfla-Chr1:116136121	Sfla_2G0784000	Sfla-Chr2:233012634	3.81e-84	Dispersed
Sfla_1G0183400	Sfla-Chr1:116528468	Sfla_8G0314300	Sfla-Chr8:68811842	1.76e-17	Dispersed
Sfla_1G0183800	Sfla-Chr1:117232391	Sfla_6G0317900	Sfla-Chr6:179142026	1.02e-95	Dispersed
Sfla_1G0184100	Sfla-Chr1:118332889	Sfla_3G0551700	Sfla-Chr3:102192638	0	Dispersed
Sfla_1G0184200	Sfla-Chr1:118533443	Sfla_6G0622500	Sfla-Chr6:158598945	0	Dispersed
Sfla_1G0184400	Sfla-Chr1:118901325	Sfla_7G0300600	Sfla-Chr7:4144219	1.21e-36	Dispersed
Sfla_1G0184800	Sfla-Chr1:119189369	Sfla_4G0304200	Sfla-Chr4:212321645	0	Dispersed
Sfla_1G0185400	Sfla-Chr1:119522234	Sfla_6G0244800	Sfla-Chr6:145050155	7.12e-168	Dispersed
Sfla_1G0185500	Sfla-Chr1:119614112	Sfla_4G0565600	Sfla-Chr4:170753166	0	Dispersed
Sfla_1G0185700	Sfla-Chr1:119914884	Sfla_3G0105200	Sfla-Chr3:49559476	0	Dispersed
Sfla_1G0185800	Sfla-Chr1:119916644	Sfla_4G0653200	Sfla-Chr4:219633707	2.52e-68	Dispersed
Sfla_1G0186000	Sfla-Chr1:119966515	Sfla_1G0206300	Sfla-Chr1:134929551	2.17e-76	Dispersed
Sfla_1G0186200	Sfla-Chr1:120360010	Sfla_7G0301700	Sfla-Chr7:4703579	1.65e-11	Dispersed
Sfla_1G0186400	Sfla-Chr1:120573162	Sfla_7G0411000	Sfla-Chr7:58458242	7.62e-179	Dispersed
Sfla_1G0186500	Sfla-Chr1:120622957	Sfla_1G0437800	Sfla-Chr1:10721222	2.64e-18	Dispersed
Sfla_1G0186600	Sfla-Chr1:120635205	Sfla_9G0098200	Sfla-Chr9:76834319	1.66e-109	Dispersed
Sfla_1G0186700	Sfla-Chr1:120658094	Sfla_1G0368400	Sfla-Chr1:266530424	0	Dispersed
Sfla_1G0186800	Sfla-Chr1:120807436	Sfla_6G0573900	Sfla-Chr6:133447259	3.12e-167	Dispersed
Sfla_1G0186900	Sfla-Chr1:120812682	Sfla_7G0314200	Sfla-Chr7:9627302	5.26e-65	Dispersed
Sfla_1G0187000	Sfla-Chr1:120851301	Sfla_7G0151700	Sfla-Chr7:69786687	1.35e-18	Dispersed
Sfla_1G0187100	Sfla-Chr1:121092332	Sfla_6G0224400	Sfla-Chr6:134299122	1.67e-85	Dispersed
Sfla_1G0187300	Sfla-Chr1:121181203	Sfla_5G0222200	Sfla-Chr5:165189082	8.22e-54	Dispersed
Sfla_1G0187400	Sfla-Chr1:121310911	Sfla_2G0107600	Sfla-Chr2:52030676	6.82e-19	Dispersed
Sfla_1G0188200	Sfla-Chr1:121641381	Sfla_5G0318900	Sfla-Chr5:32557089	5.86e-94	Dispersed
Sfla_1G0188400	Sfla-Chr1:121965854	Sfla_6G0657200	Sfla-Chr6:177384423	0	Dispersed
Sfla_1G0188700	Sfla-Chr1:122180666	Sfla_1G0279900	Sfla-Chr1:195912988	0	Dispersed
Sfla_1G0189200	Sfla-Chr1:124171468	Sfla_3G0331800	Sfla-Chr3:217192896	1.35e-79	Dispersed
Sfla_1G0189500	Sfla-Chr1:124496110	Sfla_1G0288800	Sfla-Chr1:202790059	2.73e-90	Dispersed
Sfla_1G0189700	Sfla-Chr1:124614029	Sfla_8G0361500	Sfla-Chr8:105126599	1.17e-19	Dispersed
Sfla_1G0189900	Sfla-Chr1:124667492	Sfla_4G0605800	Sfla-Chr4:194472241	8.2e-34	Dispersed
Sfla_1G0190500	Sfla-Chr1:124947925	Sfla_7G0467600	Sfla-Chr7:90225477	6.62e-133	Dispersed
Sfla_1G0190600	Sfla-Chr1:125088145	Sfla_9G0354300	Sfla-Chr9:111016740	5.7e-129	Dispersed
Sfla_1G0190700	Sfla-Chr1:125096724	Sfla_8G0125700	Sfla-Chr8:91639058	6.24e-28	Dispersed
Sfla_1G0191300	Sfla-Chr1:125877878	Sfla_3G0455900	Sfla-Chr3:44656897	1.61e-102	Dispersed
Sfla_1G0191500	Sfla-Chr1:125957875	Sfla_7G0022000	Sfla-Chr7:9623254	1.08e-38	Dispersed
Sfla_1G0192500	Sfla-Chr1:126453607	Sfla_2G0542300	Sfla-Chr2:59053415	1.48e-14	Dispersed
Sfla_1G0192700	Sfla-Chr1:126527961	Sfla_6G0096900	Sfla-Chr6:51488669	4.94e-15	Dispersed
Sfla_1G0192800	Sfla-Chr1:126528318	Sfla_2G0542300	Sfla-Chr2:59053415	3.98e-16	Dispersed
Sfla_1G0193200	Sfla-Chr1:126647596	Sfla_3G0576700	Sfla-Chr3:122476563	2.7e-85	Dispersed
Sfla_1G0193500	Sfla-Chr1:127067747	Sfla_3G0575300	Sfla-Chr3:121546026	2.86e-33	Dispersed
Sfla_1G0196100	Sfla-Chr1:128341076	Sfla_5G0334900	Sfla-Chr5:41057338	1.23e-80	Dispersed
Sfla_1G0196200	Sfla-Chr1:128341638	Sfla_3G0080100	Sfla-Chr3:37524449	1.79e-59	Dispersed
Sfla_1G0196400	Sfla-Chr1:128388577	Sfla_1G0778300	Sfla-Chr1:259982372	4.91e-72	Dispersed
Sfla_1G0196600	Sfla-Chr1:128643256	Sfla_4G0671700	Sfla-Chr4:230214998	1.87e-91	Dispersed
Sfla_1G0196800	Sfla-Chr1:128756276	Sfla_6G0562800	Sfla-Chr6:129708311	0	Dispersed
Sfla_1G0196900	Sfla-Chr1:128977000	Sfla_6G0603500	Sfla-Chr6:150537578	8.7e-118	Dispersed
Sfla_1G0197000	Sfla-Chr1:128979736	Sfla_3G0467900	Sfla-Chr3:51233410	5.54e-137	Dispersed
Sfla_1G0197900	Sfla-Chr1:129380627	Sfla_1G0236300	Sfla-Chr1:162141643	1.93e-50	Dispersed
Sfla_1G0198500	Sfla-Chr1:129803441	Sfla_3G0009700	Sfla-Chr3:5401877	1.2e-42	Dispersed
Sfla_1G0198700	Sfla-Chr1:129953141	Sfla_1G0776600	Sfla-Chr1:258769973	3.93e-37	Dispersed
Sfla_1G0198800	Sfla-Chr1:129968536	Sfla_1G0199100	Sfla-Chr1:130101304	3.95e-67	Dispersed
Sfla_1G0198900	Sfla-Chr1:130008469	Sfla_1G0199100	Sfla-Chr1:130101304	1.84e-35	Dispersed
Sfla_1G0199000	Sfla-Chr1:130017226	Sfla_1G0199400	Sfla-Chr1:130177601	2.97e-40	Dispersed
Sfla_1G0199300	Sfla-Chr1:130170549	Sfla_3G0292800	Sfla-Chr3:192981610	4.1e-38	Dispersed
Sfla_1G0199700	Sfla-Chr1:130361918	Sfla_1G0198800	Sfla-Chr1:129968536	1.43e-15	Dispersed
Sfla_1G0199800	Sfla-Chr1:130363744	Sfla_1G0198800	Sfla-Chr1:129968536	3.06e-33	Dispersed
Sfla_1G0199900	Sfla-Chr1:130367202	Sfla_8G0198800	Sfla-Chr8:141494630	2.06e-15	Dispersed
Sfla_1G0200000	Sfla-Chr1:130526915	Sfla_4G0230300	Sfla-Chr4:170282940	0	Dispersed
Sfla_1G0200300	Sfla-Chr1:131026150	Sfla_1G0763800	Sfla-Chr1:249771920	1.96e-38	Dispersed
Sfla_1G0200400	Sfla-Chr1:131060360	Sfla_1G0774600	Sfla-Chr1:257887718	0	Dispersed
Sfla_1G0200700	Sfla-Chr1:131123070	Sfla_6G0212000	Sfla-Chr6:129360266	0	Dispersed
Sfla_1G0201400	Sfla-Chr1:131401412	Sfla_1G0560800	Sfla-Chr1:95273784	4.29e-33	Dispersed
Sfla_1G0201500	Sfla-Chr1:131430743	Sfla_8G0330600	Sfla-Chr8:82733691	1.97e-65	Dispersed
Sfla_1G0201700	Sfla-Chr1:131478072	Sfla_6G0079600	Sfla-Chr6:41759543	6.54e-72	Dispersed
Sfla_1G0202000	Sfla-Chr1:131600087	Sfla_5G0301100	Sfla-Chr5:21659968	0	Dispersed
Sfla_1G0202300	Sfla-Chr1:131628785	Sfla_1G0386000	Sfla-Chr1:276350900	7.02e-72	Dispersed
Sfla_1G0202700	Sfla-Chr1:131895482	Sfla_2G0704300	Sfla-Chr2:169206210	3.16e-150	Dispersed
Sfla_1G0202900	Sfla-Chr1:132024324	Sfla_5G0541900	Sfla-Chr5:183551012	1.21e-22	Dispersed
Sfla_1G0203200	Sfla-Chr1:132149555	Sfla_5G0157400	Sfla-Chr5:126085436	2.29e-11	Dispersed
Sfla_1G0203900	Sfla-Chr1:132816825	Sfla_4G0000900	Sfla-Chr4:1130646	2.13e-30	Dispersed
Sfla_1G0204000	Sfla-Chr1:132917605	Sfla_3G0024500	Sfla-Chr3:11378246	1.14e-15	Dispersed
Sfla_1G0204600	Sfla-Chr1:133668248	Sfla_7G0194600	Sfla-Chr7:94193450	6.44e-106	Dispersed
Sfla_1G0204700	Sfla-Chr1:133677804	Sfla_1G0205600	Sfla-Chr1:134308974	3.32e-103	Dispersed
Sfla_1G0205200	Sfla-Chr1:134126965	Sfla_1G0205600	Sfla-Chr1:134308974	3.9e-119	Dispersed
Sfla_1G0205300	Sfla-Chr1:134157987	Sfla_8G0146400	Sfla-Chr8:105638352	1.83e-87	Dispersed
Sfla_1G0205400	Sfla-Chr1:134166038	Sfla_1G0740300	Sfla-Chr1:227003467	7.28e-115	Dispersed
Sfla_1G0205500	Sfla-Chr1:134195186	Sfla_1G0628600	Sfla-Chr1:134542394	5.53e-92	Dispersed
Sfla_1G0205600	Sfla-Chr1:134308974	Sfla_1G0740300	Sfla-Chr1:227003467	9.71e-90	Dispersed
Sfla_1G0205700	Sfla-Chr1:134445210	Sfla_9G0259600	Sfla-Chr9:42006011	6.1e-42	Dispersed
Sfla_1G0205800	Sfla-Chr1:134480565	Sfla_1G0627700	Sfla-Chr1:133296602	1.6e-155	Dispersed
Sfla_1G0206300	Sfla-Chr1:134929551	Sfla_4G0502900	Sfla-Chr4:128492775	3.36e-88	Dispersed
Sfla_1G0206400	Sfla-Chr1:135068118	Sfla_1G0836500	Sfla-Chr1:296348627	1.29e-30	Dispersed
Sfla_1G0206500	Sfla-Chr1:135126321	Sfla_5G0404800	Sfla-Chr5:92050297	5.62e-85	Dispersed
Sfla_1G0206600	Sfla-Chr1:135151080	Sfla_8G0030900	Sfla-Chr8:25325536	4.29e-53	Dispersed
Sfla_1G0206800	Sfla-Chr1:135221899	Sfla_3G0302600	Sfla-Chr3:198975712	0	Dispersed
Sfla_1G0206900	Sfla-Chr1:135438286	Sfla_2G0420300	Sfla-Chr2:2685116	3.62e-44	Dispersed
Sfla_1G0207100	Sfla-Chr1:135642872	Sfla_2G0646200	Sfla-Chr2:117743924	1.6e-111	Dispersed
Sfla_1G0207300	Sfla-Chr1:135745564	Sfla_4G0144400	Sfla-Chr4:119497603	7.44e-45	Dispersed
Sfla_1G0207800	Sfla-Chr1:136142237	Sfla_1G0632200	Sfla-Chr1:138604803	0	Dispersed
Sfla_1G0208000	Sfla-Chr1:136238124	Sfla_6G0237600	Sfla-Chr6:141093944	1.1e-29	Dispersed
Sfla_1G0208700	Sfla-Chr1:136347541	Sfla_7G0241700	Sfla-Chr7:129813562	2.34e-24	Dispersed
Sfla_1G0209200	Sfla-Chr1:136459968	Sfla_5G0106100	Sfla-Chr5:81518040	5.13e-54	Dispersed
Sfla_1G0209500	Sfla-Chr1:137348919	Sfla_2G0156600	Sfla-Chr2:80427662	5.48e-134	Dispersed
Sfla_1G0209600	Sfla-Chr1:137445796	Sfla_1G0757600	Sfla-Chr1:244828269	0	Dispersed
Sfla_1G0209800	Sfla-Chr1:137895213	Sfla_4G0125700	Sfla-Chr4:107583925	1.03e-145	Dispersed
Sfla_1G0210400	Sfla-Chr1:138040392	Sfla_4G0165700	Sfla-Chr4:130469726	4.41e-14	Dispersed
Sfla_1G0210600	Sfla-Chr1:138233874	Sfla_6G0188400	Sfla-Chr6:116261275	2.84e-15	Dispersed
Sfla_1G0210700	Sfla-Chr1:138237859	Sfla_2G0227000	Sfla-Chr2:123157636	3.41e-11	Dispersed
Sfla_1G0211500	Sfla-Chr1:138767960	Sfla_8G0018900	Sfla-Chr8:17384004	2.24e-171	Dispersed
Sfla_1G0211900	Sfla-Chr1:139172272	Sfla_6G0480400	Sfla-Chr6:72614785	0	Dispersed
Sfla_1G0212000	Sfla-Chr1:139358265	Sfla_2G0721700	Sfla-Chr2:182919525	1.1e-118	Dispersed
Sfla_1G0212400	Sfla-Chr1:139576285	Sfla_3G0593000	Sfla-Chr3:139826759	9.72e-156	Dispersed
Sfla_1G0212500	Sfla-Chr1:139854506	Sfla_2G0636100	Sfla-Chr2:109978739	1.42e-63	Dispersed
Sfla_1G0212900	Sfla-Chr1:140545167	Sfla_1G0213100	Sfla-Chr1:140591511	1.11e-101	Dispersed
Sfla_1G0213000	Sfla-Chr1:140577762	Sfla_1G0213200	Sfla-Chr1:140605443	3.51e-93	Dispersed
Sfla_1G0213100	Sfla-Chr1:140591511	Sfla_1G0447000	Sfla-Chr1:19204650	1.76e-17	Dispersed
Sfla_1G0213200	Sfla-Chr1:140605443	Sfla_1G0447000	Sfla-Chr1:19204650	1.75e-14	Dispersed
Sfla_1G0213400	Sfla-Chr1:140759385	Sfla_2G0707400	Sfla-Chr2:172742447	3.68e-63	Dispersed
Sfla_1G0213800	Sfla-Chr1:141840893	Sfla_9G0300100	Sfla-Chr9:72735072	2.79e-85	Dispersed
Sfla_1G0213900	Sfla-Chr1:141876574	Sfla_4G0114300	Sfla-Chr4:93667305	1.31e-82	Dispersed
Sfla_1G0214300	Sfla-Chr1:142360631	Sfla_4G0669100	Sfla-Chr4:228719373	5.01e-29	Dispersed
Sfla_1G0214800	Sfla-Chr1:142985428	Sfla_1G0522700	Sfla-Chr1:74749992	7.1e-89	Dispersed
Sfla_1G0214900	Sfla-Chr1:143058762	Sfla_5G0126600	Sfla-Chr5:102264646	6.98e-27	Dispersed
Sfla_1G0215000	Sfla-Chr1:143217532	Sfla_1G0638900	Sfla-Chr1:144428038	0	Dispersed
Sfla_1G0215100	Sfla-Chr1:143295464	Sfla_4G0300300	Sfla-Chr4:210877169	0	Dispersed
Sfla_1G0215300	Sfla-Chr1:143496845	Sfla_2G0671000	Sfla-Chr2:137593649	0	Dispersed
Sfla_1G0215700	Sfla-Chr1:143839841	Sfla_4G0673700	Sfla-Chr4:232137356	3.96e-33	Dispersed
Sfla_1G0216000	Sfla-Chr1:143962152	Sfla_4G0673700	Sfla-Chr4:232137356	1.02e-18	Dispersed
Sfla_1G0216700	Sfla-Chr1:144548792	Sfla_2G0346400	Sfla-Chr2:225161480	7.54e-25	Dispersed
Sfla_1G0216800	Sfla-Chr1:144583614	Sfla_2G0150400	Sfla-Chr2:76150899	1.87e-42	Dispersed
Sfla_1G0216900	Sfla-Chr1:144683312	Sfla_5G0191000	Sfla-Chr5:147318479	7.43e-78	Dispersed
Sfla_1G0217000	Sfla-Chr1:144698241	Sfla_4G0283000	Sfla-Chr4:200405627	2.98e-129	Dispersed
Sfla_1G0217100	Sfla-Chr1:144773841	Sfla_5G0018700	Sfla-Chr5:19868146	1.05e-105	Dispersed
Sfla_1G0217300	Sfla-Chr1:145038321	Sfla_2G0150700	Sfla-Chr2:76297994	1.71e-143	Dispersed
Sfla_1G0217400	Sfla-Chr1:145173216	Sfla_2G0152000	Sfla-Chr2:77082757	3.06e-11	Dispersed
Sfla_1G0217500	Sfla-Chr1:145202164	Sfla_2G0152000	Sfla-Chr2:77082757	5.46e-102	Dispersed
Sfla_1G0217600	Sfla-Chr1:145480046	Sfla_1G0218800	Sfla-Chr1:146328529	1.96e-98	Dispersed
Sfla_1G0217800	Sfla-Chr1:145594967	Sfla_1G0687100	Sfla-Chr1:191022562	1.58e-154	Dispersed
Sfla_1G0218000	Sfla-Chr1:145908882	Sfla_1G0218700	Sfla-Chr1:146315893	2.69e-84	Dispersed
Sfla_1G0218100	Sfla-Chr1:146053569	Sfla_1G0643100	Sfla-Chr1:148716483	2.44e-69	Dispersed
Sfla_1G0218200	Sfla-Chr1:146237448	Sfla_1G0640500	Sfla-Chr1:146366121	1.05e-47	Dispersed
Sfla_1G0218300	Sfla-Chr1:146239947	Sfla_1G0218100	Sfla-Chr1:146053569	4.04e-92	Dispersed
Sfla_1G0218400	Sfla-Chr1:146240999	Sfla_1G0643400	Sfla-Chr1:148794691	3.31e-35	Dispersed
Sfla_1G0218500	Sfla-Chr1:146312231	Sfla_2G0740600	Sfla-Chr2:200737167	1.34e-18	Dispersed
Sfla_1G0218600	Sfla-Chr1:146314859	Sfla_1G0218100	Sfla-Chr1:146053569	9.85e-59	Dispersed
Sfla_1G0218700	Sfla-Chr1:146315893	Sfla_1G0643400	Sfla-Chr1:148794691	7.01e-37	Dispersed
Sfla_1G0218800	Sfla-Chr1:146328529	Sfla_1G0218000	Sfla-Chr1:145908882	6.67e-64	Dispersed
Sfla_1G0219000	Sfla-Chr1:146839083	Sfla_1G0776100	Sfla-Chr1:258515539	0	Dispersed
Sfla_1G0219500	Sfla-Chr1:147549040	Sfla_3G0375800	Sfla-Chr3:2356713	0	Dispersed
Sfla_1G0219600	Sfla-Chr1:147620118	Sfla_8G0100100	Sfla-Chr8:71457001	1e-58	Dispersed
Sfla_1G0219700	Sfla-Chr1:147621905	Sfla_2G0785700	Sfla-Chr2:233549823	7.62e-144	Dispersed
Sfla_1G0220100	Sfla-Chr1:147844995	Sfla_5G0165500	Sfla-Chr5:130427904	4.73e-12	Dispersed
Sfla_1G0220200	Sfla-Chr1:147888223	Sfla_1G0749400	Sfla-Chr1:235866635	1.72e-24	Dispersed
Sfla_1G0220300	Sfla-Chr1:147932590	Sfla_4G0628300	Sfla-Chr4:206589809	0	Dispersed
Sfla_1G0220400	Sfla-Chr1:148026589	Sfla_6G0286000	Sfla-Chr6:165276360	5.04e-20	Dispersed
Sfla_1G0220800	Sfla-Chr1:148143770	Sfla_4G0332400	Sfla-Chr4:226971810	0	Dispersed
Sfla_1G0220900	Sfla-Chr1:148307822	Sfla_2G0230500	Sfla-Chr2:126170206	1.78e-141	Dispersed
Sfla_1G0221200	Sfla-Chr1:148507204	Sfla_2G0495500	Sfla-Chr2:38138584	2.78e-26	Dispersed
Sfla_1G0221400	Sfla-Chr1:148598246	Sfla_4G0199200	Sfla-Chr4:152037650	0	Dispersed
Sfla_1G0222100	Sfla-Chr1:148901117	Sfla_7G0366400	Sfla-Chr7:35678285	5.52e-20	Dispersed
Sfla_1G0222200	Sfla-Chr1:148927840	Sfla_7G0366400	Sfla-Chr7:35678285	4.92e-50	Dispersed
Sfla_1G0222300	Sfla-Chr1:149100713	Sfla_8G0322900	Sfla-Chr8:75539297	0	Dispersed
Sfla_1G0222400	Sfla-Chr1:149339972	Sfla_2G0834500	Sfla-Chr2:274065151	0	Dispersed
Sfla_1G0222500	Sfla-Chr1:149417176	Sfla_7G0138400	Sfla-Chr7:63906018	3.47e-133	Dispersed
Sfla_1G0223300	Sfla-Chr1:150351493	Sfla_9G0156600	Sfla-Chr9:115906951	4.14e-40	Dispersed
Sfla_1G0223400	Sfla-Chr1:150461258	Sfla_7G0498100	Sfla-Chr7:113141216	4.34e-11	Dispersed
Sfla_1G0223500	Sfla-Chr1:150474725	Sfla_4G0292300	Sfla-Chr4:206200316	2.45e-73	Dispersed
Sfla_1G0224000	Sfla-Chr1:150925264	Sfla_1G0049000	Sfla-Chr1:32363476	5.19e-32	Dispersed
Sfla_1G0224300	Sfla-Chr1:151099687	Sfla_0040U0001100	Sfla-scaffold_0040:177650	2.13e-31	Dispersed
Sfla_1G0224400	Sfla-Chr1:151100119	Sfla_9G0243300	Sfla-Chr9:26502545	4.09e-77	Dispersed
Sfla_1G0224700	Sfla-Chr1:151234774	Sfla_7G0184300	Sfla-Chr7:88788932	3.04e-76	Dispersed
Sfla_1G0225000	Sfla-Chr1:151413256	Sfla_2G0485800	Sfla-Chr2:33754410	8.33e-11	Dispersed
Sfla_1G0225100	Sfla-Chr1:151419812	Sfla_1G0543600	Sfla-Chr1:85305024	1.88e-125	Dispersed
Sfla_1G0225300	Sfla-Chr1:151712673	Sfla_4G0239800	Sfla-Chr4:173815460	0	Dispersed
Sfla_1G0225500	Sfla-Chr1:151825164	Sfla_3G0025400	Sfla-Chr3:11999889	0	Dispersed
Sfla_1G0225600	Sfla-Chr1:151835273	Sfla_4G0017600	Sfla-Chr4:13258249	1.21e-175	Dispersed
Sfla_1G0225700	Sfla-Chr1:151837511	Sfla_8G0368900	Sfla-Chr8:109641179	6.15e-49	Dispersed
Sfla_1G0226000	Sfla-Chr1:152106171	Sfla_1G0656200	Sfla-Chr1:160412165	0	Dispersed
Sfla_1G0226100	Sfla-Chr1:152166526	Sfla_1G0655800	Sfla-Chr1:160277892	7.12e-146	Dispersed
Sfla_1G0226200	Sfla-Chr1:152497782	Sfla_2G0001100	Sfla-Chr2:853845	1.24e-85	Dispersed
Sfla_1G0226400	Sfla-Chr1:152561266	Sfla_1G0267000	Sfla-Chr1:186121398	3.94e-53	Dispersed
Sfla_1G0226500	Sfla-Chr1:152702561	Sfla_7G0397000	Sfla-Chr7:50612525	3.61e-170	Dispersed
Sfla_1G0227200	Sfla-Chr1:153286390	Sfla_6G0085200	Sfla-Chr6:44483799	8.16e-40	Dispersed
Sfla_1G0227500	Sfla-Chr1:153493415	Sfla_1G0247000	Sfla-Chr1:173119494	2.27e-20	Dispersed
Sfla_1G0227600	Sfla-Chr1:153506858	Sfla_4G0287400	Sfla-Chr4:203573011	5.17e-15	Dispersed
Sfla_1G0227800	Sfla-Chr1:153641073	Sfla_4G0287500	Sfla-Chr4:203607571	9.85e-135	Dispersed
Sfla_1G0228000	Sfla-Chr1:153743095	Sfla_3G0280000	Sfla-Chr3:183318298	0	Dispersed
Sfla_1G0228100	Sfla-Chr1:153810710	Sfla_4G0132200	Sfla-Chr4:111008159	3.35e-14	Dispersed
Sfla_1G0228200	Sfla-Chr1:153825586	Sfla_5G0384100	Sfla-Chr5:75033882	1.97e-55	Dispersed
Sfla_1G0228300	Sfla-Chr1:154263237	Sfla_5G0027500	Sfla-Chr5:23937574	1.36e-18	Dispersed
Sfla_1G0228400	Sfla-Chr1:154268528	Sfla_5G0051000	Sfla-Chr5:41940707	5.4e-40	Dispersed
Sfla_1G0228800	Sfla-Chr1:154711301	Sfla_4G0103600	Sfla-Chr4:83069391	8.29e-52	Dispersed
Sfla_1G0228900	Sfla-Chr1:155102470	Sfla_1G0649900	Sfla-Chr1:155344470	1.66e-30	Dispersed
Sfla_1G0229000	Sfla-Chr1:155123822	Sfla_5G0414900	Sfla-Chr5:105077277	8.58e-72	Dispersed
Sfla_1G0229100	Sfla-Chr1:155154901	Sfla_1G0492000	Sfla-Chr1:49396690	7.64e-30	Dispersed
Sfla_1G0229600	Sfla-Chr1:155783066	Sfla_8G0067300	Sfla-Chr8:49807367	3.91e-61	Dispersed
Sfla_1G0229700	Sfla-Chr1:155799328	Sfla_8G0067300	Sfla-Chr8:49807367	2.13e-89	Dispersed
Sfla_1G0230000	Sfla-Chr1:155913441	Sfla_3G0734700	Sfla-Chr3:231309002	9.38e-62	Dispersed
Sfla_1G0230100	Sfla-Chr1:156099619	Sfla_1G0536100	Sfla-Chr1:81676177	7.78e-11	Dispersed
Sfla_1G0230200	Sfla-Chr1:156197763	Sfla_4G0675400	Sfla-Chr4:233144188	1.82e-136	Dispersed
Sfla_1G0230400	Sfla-Chr1:156359276	Sfla_5G0280800	Sfla-Chr5:3016247	7.97e-74	Dispersed
Sfla_1G0230500	Sfla-Chr1:156389618	Sfla_9G0207400	Sfla-Chr9:2496108	2.65e-57	Dispersed
Sfla_1G0230600	Sfla-Chr1:156403923	Sfla_3G0654500	Sfla-Chr3:184586672	0	Dispersed
Sfla_1G0230800	Sfla-Chr1:156431308	Sfla_9G0189800	Sfla-Chr9:136970379	1.89e-45	Dispersed
Sfla_1G0231000	Sfla-Chr1:156456048	Sfla_5G0048500	Sfla-Chr5:40498700	9.5e-92	Dispersed
Sfla_1G0231500	Sfla-Chr1:157570773	Sfla_1G0435100	Sfla-Chr1:9567698	6.9e-137	Dispersed
Sfla_1G0231600	Sfla-Chr1:157940474	Sfla_1G0774600	Sfla-Chr1:257887718	2.84e-35	Dispersed
Sfla_1G0231700	Sfla-Chr1:158041767	Sfla_5G0474600	Sfla-Chr5:149608638	6.99e-123	Dispersed
Sfla_1G0232000	Sfla-Chr1:158196884	Sfla_2G0300100	Sfla-Chr2:186872790	5.28e-64	Dispersed
Sfla_1G0232100	Sfla-Chr1:158200709	Sfla_8G0378000	Sfla-Chr8:115821518	0	Dispersed
Sfla_1G0232200	Sfla-Chr1:158227885	Sfla_1G0596600	Sfla-Chr1:113234129	2.81e-27	Dispersed
Sfla_1G0232300	Sfla-Chr1:158233212	Sfla_1G0596600	Sfla-Chr1:113234129	3.28e-24	Dispersed
Sfla_1G0232500	Sfla-Chr1:158382058	Sfla_3G0290500	Sfla-Chr3:191370022	4.56e-13	Dispersed
Sfla_1G0232600	Sfla-Chr1:158655845	Sfla_4G0306900	Sfla-Chr4:213094915	2.96e-18	Dispersed
Sfla_1G0232900	Sfla-Chr1:158911858	Sfla_2G0112700	Sfla-Chr2:54610460	4.64e-136	Dispersed
Sfla_1G0233300	Sfla-Chr1:159049777	Sfla_4G0568900	Sfla-Chr4:172227669	3.74e-20	Dispersed
Sfla_1G0233600	Sfla-Chr1:159204821	Sfla_9G0244200	Sfla-Chr9:27100804	2.15e-81	Dispersed
Sfla_1G0233800	Sfla-Chr1:159240339	Sfla_9G0297800	Sfla-Chr9:71708622	1.43e-26	Dispersed
Sfla_1G0234300	Sfla-Chr1:160459665	Sfla_2G0428800	Sfla-Chr2:5830242	7.76e-157	Dispersed
Sfla_1G0234500	Sfla-Chr1:160632915	Sfla_5G0087200	Sfla-Chr5:66421482	1.23e-56	Dispersed
Sfla_1G0234600	Sfla-Chr1:160662962	Sfla_1G0597700	Sfla-Chr1:113752358	2.07e-82	Dispersed
Sfla_1G0235300	Sfla-Chr1:161228620	Sfla_9G0178200	Sfla-Chr9:130210498	4.96e-140	Dispersed
Sfla_1G0235700	Sfla-Chr1:161340197	Sfla_1G0287600	Sfla-Chr1:201675430	1.41e-73	Dispersed
Sfla_1G0235800	Sfla-Chr1:161399048	Sfla_1G0748600	Sfla-Chr1:234926949	3.31e-28	Dispersed
Sfla_1G0235900	Sfla-Chr1:161725633	Sfla_1G0236100	Sfla-Chr1:161756425	4.29e-43	Dispersed
Sfla_1G0236000	Sfla-Chr1:161738284	Sfla_2G0419100	Sfla-Chr2:2176249	1.99e-16	Dispersed
Sfla_1G0236100	Sfla-Chr1:161756425	Sfla_2G0419100	Sfla-Chr2:2176249	2.91e-16	Dispersed
Sfla_1G0236200	Sfla-Chr1:161788173	Sfla_6G0286200	Sfla-Chr6:165407035	4.41e-49	Dispersed
Sfla_1G0236300	Sfla-Chr1:162141643	Sfla_3G0623600	Sfla-Chr3:165107992	0	Dispersed
Sfla_1G0236500	Sfla-Chr1:162230525	Sfla_5G0532400	Sfla-Chr5:178790095	3.22e-18	Dispersed
Sfla_1G0236800	Sfla-Chr1:162580562	Sfla_9G0222800	Sfla-Chr9:12039506	0	Dispersed
Sfla_1G0236900	Sfla-Chr1:162596724	Sfla_9G0222800	Sfla-Chr9:12039506	5.44e-52	Dispersed
Sfla_1G0237300	Sfla-Chr1:162728012	Sfla_8G0026000	Sfla-Chr8:22454574	1.32e-74	Dispersed
Sfla_1G0237400	Sfla-Chr1:163160107	Sfla_9G0268600	Sfla-Chr9:49116526	0	Dispersed
Sfla_1G0237500	Sfla-Chr1:163492929	Sfla_2G0607100	Sfla-Chr2:91487463	0	Dispersed
Sfla_1G0237900	Sfla-Chr1:164034489	Sfla_6G0327500	Sfla-Chr6:184552122	1.13e-16	Dispersed
Sfla_1G0238000	Sfla-Chr1:164085333	Sfla_6G0327500	Sfla-Chr6:184552122	7.91e-16	Dispersed
Sfla_1G0238500	Sfla-Chr1:165011414	Sfla_4G0318000	Sfla-Chr4:219801401	3.38e-175	Dispersed
Sfla_1G0238800	Sfla-Chr1:165496025	Sfla_9G0043800	Sfla-Chr9:31487475	4.19e-36	Dispersed
Sfla_1G0239100	Sfla-Chr1:166088113	Sfla_3G0612800	Sfla-Chr3:158065907	1.07e-74	Dispersed
Sfla_1G0239300	Sfla-Chr1:166302125	Sfla_1G0048900	Sfla-Chr1:32355991	2.23e-46	Dispersed
Sfla_1G0239400	Sfla-Chr1:166308281	Sfla_3G0202900	Sfla-Chr3:115809036	4.39e-58	Dispersed
Sfla_1G0239500	Sfla-Chr1:166588298	Sfla_3G0612800	Sfla-Chr3:158065907	7.68e-63	Dispersed
Sfla_1G0240200	Sfla-Chr1:167338230	Sfla_7G0548700	Sfla-Chr7:159569225	0	Dispersed
Sfla_1G0240300	Sfla-Chr1:167343634	Sfla_1G0249500	Sfla-Chr1:175264812	9.19e-12	Dispersed
Sfla_1G0240400	Sfla-Chr1:167380646	Sfla_1G0671400	Sfla-Chr1:175519240	0	Dispersed
Sfla_1G0240900	Sfla-Chr1:167854326	Sfla_4G0343000	Sfla-Chr4:232937656	2.52e-33	Dispersed
Sfla_1G0241300	Sfla-Chr1:168018050	Sfla_9G0207400	Sfla-Chr9:2496108	2.43e-95	Dispersed
Sfla_1G0241400	Sfla-Chr1:168133306	Sfla_5G0109700	Sfla-Chr5:85120200	2.8e-67	Dispersed
Sfla_1G0241600	Sfla-Chr1:168262241	Sfla_0516U0000200	Sfla-scaffold_0516:25900	4.09e-100	Dispersed
Sfla_1G0241700	Sfla-Chr1:168262994	Sfla_4G0225900	Sfla-Chr4:168327837	3.34e-167	Dispersed
Sfla_1G0242900	Sfla-Chr1:168881110	Sfla_1G0786500	Sfla-Chr1:264913804	1.41e-13	Dispersed
Sfla_1G0243300	Sfla-Chr1:169573661	Sfla_1G0587500	Sfla-Chr1:108758896	9.57e-31	Dispersed
Sfla_1G0243400	Sfla-Chr1:169690488	Sfla_6G0191600	Sfla-Chr6:119189556	6.89e-161	Dispersed
Sfla_1G0243500	Sfla-Chr1:169696935	Sfla_4G0112700	Sfla-Chr4:91614883	7.44e-103	Dispersed
Sfla_1G0243800	Sfla-Chr1:169717503	Sfla_4G0322000	Sfla-Chr4:221564174	3.86e-157	Dispersed
Sfla_1G0244400	Sfla-Chr1:170155366	Sfla_4G0038400	Sfla-Chr4:27624700	2.59e-71	Dispersed
Sfla_1G0244700	Sfla-Chr1:170447960	Sfla_7G0298500	Sfla-Chr7:2972129	1.15e-117	Dispersed
Sfla_1G0244800	Sfla-Chr1:170577925	Sfla_2G0254400	Sfla-Chr2:148816785	0	Dispersed
Sfla_1G0244900	Sfla-Chr1:170612567	Sfla_4G0539100	Sfla-Chr4:153454069	4.22e-88	Dispersed
Sfla_1G0245100	Sfla-Chr1:171040199	Sfla_2G0329400	Sfla-Chr2:211650332	1.18e-110	Dispersed
Sfla_1G0245200	Sfla-Chr1:171082657	Sfla_9G0165500	Sfla-Chr9:122652314	1.9e-144	Dispersed
Sfla_1G0245500	Sfla-Chr1:171842565	Sfla_7G0346100	Sfla-Chr7:25316625	0	Dispersed
Sfla_1G0245600	Sfla-Chr1:171949874	Sfla_4G0322700	Sfla-Chr4:221954292	3.36e-172	Dispersed
Sfla_1G0245700	Sfla-Chr1:171971496	Sfla_4G0322700	Sfla-Chr4:221954292	3.82e-74	Dispersed
Sfla_1G0246000	Sfla-Chr1:172113046	Sfla_8G0077600	Sfla-Chr8:57526400	1.67e-79	Dispersed
Sfla_1G0246200	Sfla-Chr1:172243897	Sfla_1G0246900	Sfla-Chr1:172971127	2.12e-64	Dispersed
Sfla_1G0246400	Sfla-Chr1:172503878	Sfla_8G0373800	Sfla-Chr8:112848620	7.39e-20	Dispersed
Sfla_1G0246500	Sfla-Chr1:172585778	Sfla_1G0309500	Sfla-Chr1:216029693	0	Dispersed
Sfla_1G0246900	Sfla-Chr1:172971127	Sfla_1G0309500	Sfla-Chr1:216029693	0	Dispersed
Sfla_1G0247000	Sfla-Chr1:173119494	Sfla_4G0636200	Sfla-Chr4:211356300	7.24e-89	Dispersed
Sfla_1G0247200	Sfla-Chr1:173330403	Sfla_2G0584500	Sfla-Chr2:82156055	1.68e-78	Dispersed
Sfla_1G0247300	Sfla-Chr1:173418275	Sfla_6G0290000	Sfla-Chr6:167292198	8.12e-11	Dispersed
Sfla_1G0247500	Sfla-Chr1:173478109	Sfla_7G0531100	Sfla-Chr7:144546938	1.09e-36	Dispersed
Sfla_1G0247600	Sfla-Chr1:173494345	Sfla_2G0721700	Sfla-Chr2:182919525	3.44e-88	Dispersed
Sfla_1G0248100	Sfla-Chr1:173873905	Sfla_3G0536000	Sfla-Chr3:90994845	7.81e-11	Dispersed
Sfla_1G0248200	Sfla-Chr1:173964368	Sfla_7G0275900	Sfla-Chr7:151513167	5e-23	Dispersed
Sfla_1G0248400	Sfla-Chr1:174191228	Sfla_8G0158400	Sfla-Chr8:112557057	3.91e-29	Dispersed
Sfla_1G0248500	Sfla-Chr1:174246076	Sfla_1G0249000	Sfla-Chr1:174550631	1e-92	Dispersed
Sfla_1G0248600	Sfla-Chr1:174332723	Sfla_2G0635200	Sfla-Chr2:109566628	2.05e-62	Dispersed
Sfla_1G0248700	Sfla-Chr1:174435656	Sfla_4G0660300	Sfla-Chr4:222934722	0	Dispersed
Sfla_1G0248800	Sfla-Chr1:174471969	Sfla_2G0302000	Sfla-Chr2:188732153	2.1e-32	Dispersed
Sfla_1G0249000	Sfla-Chr1:174550631	Sfla_5G0403500	Sfla-Chr5:90853935	3.8e-46	Dispersed
Sfla_1G0249100	Sfla-Chr1:174609689	Sfla_4G0412100	Sfla-Chr4:49920398	4.94e-91	Dispersed
Sfla_1G0249200	Sfla-Chr1:174678009	Sfla_7G0277000	Sfla-Chr7:152155522	1.63e-96	Dispersed
Sfla_1G0249500	Sfla-Chr1:175264812	Sfla_7G0548700	Sfla-Chr7:159569225	2.33e-31	Dispersed
Sfla_1G0249600	Sfla-Chr1:175300900	Sfla_1G0250300	Sfla-Chr1:175852929	0	Dispersed
Sfla_1G0249800	Sfla-Chr1:175524645	Sfla_3G0750400	Sfla-Chr3:245527359	0	Dispersed
Sfla_1G0250000	Sfla-Chr1:175585415	Sfla_1G0671300	Sfla-Chr1:175263471	1.17e-59	Dispersed
Sfla_1G0250100	Sfla-Chr1:175800030	Sfla_1G0425800	Sfla-Chr1:3158287	2.05e-30	Dispersed
Sfla_1G0250300	Sfla-Chr1:175852929	Sfla_1G0671200	Sfla-Chr1:175156014	0	Dispersed
Sfla_1G0250400	Sfla-Chr1:175955673	Sfla_5G0027000	Sfla-Chr5:23833049	0	Dispersed
Sfla_1G0250500	Sfla-Chr1:176020457	Sfla_8G0084800	Sfla-Chr8:62439169	1.31e-71	Dispersed
Sfla_1G0250600	Sfla-Chr1:176119684	Sfla_3G0329700	Sfla-Chr3:216285051	1.05e-14	Dispersed
Sfla_1G0251300	Sfla-Chr1:176901257	Sfla_1G0591500	Sfla-Chr1:110603181	1.27e-13	Dispersed
Sfla_1G0251400	Sfla-Chr1:176955333	Sfla_1G0812500	Sfla-Chr1:281116518	1.27e-77	Dispersed
Sfla_1G0251700	Sfla-Chr1:177076342	Sfla_5G0554100	Sfla-Chr5:191201793	3.95e-133	Dispersed
Sfla_1G0251800	Sfla-Chr1:177104168	Sfla_1G0672200	Sfla-Chr1:176403944	0	Dispersed
Sfla_1G0251900	Sfla-Chr1:177107141	Sfla_3G0493900	Sfla-Chr3:67832689	1.1e-20	Dispersed
Sfla_1G0252000	Sfla-Chr1:177119343	Sfla_1G0672200	Sfla-Chr1:176403944	0	Dispersed
Sfla_1G0252100	Sfla-Chr1:177122315	Sfla_3G0493900	Sfla-Chr3:67832689	1.1e-20	Dispersed
Sfla_1G0252200	Sfla-Chr1:177142446	Sfla_4G0660800	Sfla-Chr4:223048564	7.29e-110	Dispersed
Sfla_1G0253400	Sfla-Chr1:178012400	Sfla_9G0383600	Sfla-Chr9:129858935	1.67e-59	Dispersed
Sfla_1G0253600	Sfla-Chr1:178237662	Sfla_5G0273500	Sfla-Chr5:190938729	3.49e-33	Dispersed
Sfla_1G0253800	Sfla-Chr1:178320605	Sfla_9G0255300	Sfla-Chr9:37900941	4.57e-86	Dispersed
Sfla_1G0254100	Sfla-Chr1:178528981	Sfla_7G0131200	Sfla-Chr7:58164328	2.29e-27	Dispersed
Sfla_1G0254200	Sfla-Chr1:178553981	Sfla_2G0531800	Sfla-Chr2:55546534	1.38e-126	Dispersed
Sfla_1G0254700	Sfla-Chr1:178720185	Sfla_7G0052400	Sfla-Chr7:23559416	4.15e-57	Dispersed
Sfla_1G0254800	Sfla-Chr1:178906633	Sfla_3G0280000	Sfla-Chr3:183318298	6.17e-48	Dispersed
Sfla_1G0255100	Sfla-Chr1:179539556	Sfla_7G0296000	Sfla-Chr7:1941526	1.18e-119	Dispersed
Sfla_1G0255300	Sfla-Chr1:179633116	Sfla_3G0162200	Sfla-Chr3:84464128	8.62e-59	Dispersed
Sfla_1G0255700	Sfla-Chr1:179879107	Sfla_4G0329600	Sfla-Chr4:225873559	9.73e-123	Dispersed
[truncated: 34,408 more rows]
