# Supplementary material for: Chromosomal level genome assembly of medicinal plant Sophora flavescens
Source: Sci Data. 2023 Aug 29;10:572. doi: 10.1038/s41597-023-02490-8 (PMC10465603; doi:10.1038/s41597-023-02490-8)
Supplement: Supplementary file 6 — Genes/proteins involved in the biosynthesis of flavonoids/isoflavonoids. [file 41597_2023_2490_MOESM6_ESM.xlsx]

## Sheet: TableS6_flavonoids_isoflavonoid
Supplementary Table 6, Genes/proteins involved in the biosynthesis of flavonoids/isoflavonoids.
Gene_symbol	full_name	enzyme	Accession_NCBI	Gene_ID	Locus	Strand	Gene_length	Exon_number	Protein_length
PAL	phenylalanine ammonia-lyase	EC:4.3.1.24	KAE9620566.1	Sfla_2G0073100	Chr2:32872165-32875932	+	2085	2	694
C4H	trans-cinnamate 4-monooxygenase	EC:1.14.14.91	TCMO_SOYBN	Sfla_4G0600200	Chr4:192586572-192591424	-	1922	3	505
CHS	chalcone synthase	EC:2.3.1.74	ABF59866.1	Sfla_3G0018600	Chr3:8993514-8995234	+	1341	2	389
CHI	chalcone isomerase	EC:5.5.1.6	NP_001351382.1	Sfla_9G0118900	Chr9:92001861-92005804	+	1290	5	289
IFS	2-hydroxyisoflavanone synthase	EC:1.14.14.87	ACN81824.1	Sfla_3G0554200	Chr3:104095295-104097373	-	1943	2	520
HIDH	2-hydroxyisoflavanone dehydratase	EC:4.2.1.105	NP_001237228.1	Sfla_3G0382900	Chr3:6087914-6088891	-	978	1	325
HI4'OMT	2,7,4'-trihydroxyisoflavanone 4'-O-methyltransferase / isoflavone 4'-O-methyltransferase	EC 2.1.1.212	NP_001353843.1	Sfla_3G0554300	Chr3:104208533-104210293	-	1282	2	364
I3'H	isoflavone 3'-hydroxylase	EC:1.14.14.88	XP_006590769.2	Sfla_2G0433300	Chr2:7692977-7697716	-	2219	2	509
I2'H	isoflavone 2'-hydroxylase	EC 1.14.14.90	XP_006588005.1	Sfla_1G0322400	Chr1:225501957-225504101	+	1850	2	498
IFR	2'-hydroxyisoflavone reductase	EC:1.3.1.45	NP_001276127.2	Sfla_3G0069300	Chr3:32477475-32479140	+	1317	5	320
SOR	sophorol reductase /	EC 1.1.1.348	NP_001236520.2	Sfla_2G0308000	Chr2:194598850-194603333	+	1878	4	329
IF7GT	isoflavone 7-O-glucosyltransferase	EC:2.4.1.170	NP_001279020.1	Sfla_2G0636100	Chr2:109978739-109980121	-	1383	1	460
F3H	flavanone 3-hydroxylase	EC:1.14.11.9	NP_001236797.1	Sfla_3G0619300	Chr3:161991581-161995315	-	1095	3	364
FLS	flavonol synthase	EC:1.14.20.6	NP_001237419.1	Sfla_2G0632200	Chr2:107651427-107655227	-	1382	3	369
F3'5'H	flavonoid 3',5'-hydroxylase	EC:1.14.14.81	NP_001236632.2	Sfla_7G0366300	Chr7:35625259-35633535	-	1718	3	509
UF3GT	flavonol 3-O-glucosyltransferase	EC:2.4.1.91	XP_003528248.1	Sfla_4G0492100	Chr4:119790414-119791373	-	960	1	319
FG2	flavonol-3-O-glucoside L-rhamnosyltransferase	EC:2.4.1.159	NP_001275524.1	Sfla_6G0522800	Chr6:108866320-108867711	-	1392	1	463
DFR	dihydroflavonol 4-reductase	EC:1.1.1.219	QJU69415.1	Sfla_5G0056100	Chr5:45105156-45110964	+	1271	6	339
ANS	anthocyanidin synthase	EC:1.14.20.4	NP_001239794.1	Sfla_3G0033300	Chr3:15400084-15402523	+	1515	2	348
ANR	anthocyanidin reductase	EC:1.3.1.77	XP_003554760.1	Sfla_1G0406900	Chr1:292027113-292031037	+	1100	5	324
LAR	leucoanthocyanidin reductase	EC:1.17.1.3	NP_001352050.1	Sfla_4G0142000	Chr4:116993334-116997279	+	810	4	269
