# Supplementary material for: Chromosomal level genome assembly of medicinal plant Sophora flavescens
Source: Sci Data. 2023 Aug 29;10:572. doi: 10.1038/s41597-023-02490-8 (PMC10465603; doi:10.1038/s41597-023-02490-8)
Supplement: Supplementary file 7 — Summary of sequencing data in this project. [file 41597_2023_2490_MOESM7_ESM.xlsx]

## Sheet: TableS7_Sequencing_read_summary
Supplementary Table 7, Summary of sequencing data in this project.
a. Illumina DNA sequencing read summary
Dataset	Number of raw reads	Total bases of raw reads	Depth of raw reads	Number of clean reads (percentage of raw reads)	Total_bases of clean reads	Depth of clean reads
illumina_genome	1512798514	226920000000	108.06	1504604170 (99.46%)	225690512848	107.47
illumina_HiC	1617554062	242633109300	115.54	1542520240 (95.36%)	231377719006	110.18
b. Nanopore ONT sequencing read summary
Statistics	Value
Number of reads	11550119
Total bases of reads	222422468064
Depth of reads	105.92
Mean length of reads	19257
Length of longest read	219559
N50 of reads	25493
c. Illumina RNA sequencing read summary
Tissue	Number of raw read pairs	Number of clean read pairs (percentage of raw reads)	Unique mapping reads (percentage of clean reads)	Multiple mapping reads (percentage of clean reads)	Total mapping reads (percentage of clean reads)
leaf	23033817	22343006 (97.00%)	20536700 (91.92%)	1165010 (5.21%)	21701710 (97.13%)
root	22369107	21673839 (96.89%)	19050255 (87.90%)	1307685 (6.03%)	20357940 (93.93%)
stem	23471066	22576441 (96.19%)	20550507 (91.03%)	1345069 (5.96%)	21895576 (96.99%)
